# Supplementary material for: Multi-stimuli-responsive programmable biomimetic actuator
Source: Nat Commun. 2019 Sep 9;10:4087. doi: 10.1038/s41467-019-12044-5 (PMC6733902; doi:10.1038/s41467-019-12044-5)
Supplement: Supplementary file 9 — Source Data [file 41467_2019_12044_MOESM9_ESM.xlsx]

## Sheet: Fig. 2
Fig.2F (XPS data of GO and GO/PPy)				Fig.2G ( XRD data of GO and GO/PPy)					Fig.2H ( Raman data of GO and GO/PPy)					Fig.2I ( FT-IR data of GO and GO/PPy)
	GO/PPy	GO		GO		GO/PPy			GO/PPy		GO			GO		GO/PPy
Binding energy (ev)	Intensity	Intensity		Angle	Intensity	Angle	Intensity		Raman shift	Intensity	Raman shift	Intensity		Wavenumber	transmittance	Wavenumber	transmittance
1200	189467	36866.7		5.018	1051.5	5.005	1198.2		800.372	896.662	800.372	253.62		3997.91	0.7295	3997.91	0.93032
1199	188200	37066.7		5.031	1093.2	5.018	1220.8		801.911	895.724	801.911	253.016		3995.99	0.7295	3995.99	0.93032
1198	189567	39733.3		5.044	1007.2	5.031	1173.1		803.45	895.69	803.45	253.087		3994.06	0.7295	3994.06	0.93032
1197	190667	38433.3		5.057	1012	5.044	1194.1		804.989	896.206	804.989	253.451		3992.13	0.7295	3992.13	0.93032
1196	189467	37066.7		5.07	1043.4	5.057	1238.7		806.529	896.794	806.529	253.941		3990.2	0.7295	3990.2	0.93032
1195	191333	38933.3		5.083	1021.9	5.07	1215.9		808.068	897.245	808.068	254.42		3988.27	0.7295	3988.27	0.93032
1194	192100	37733.3		5.096	1029.8	5.083	1206.5		809.607	897.229	809.607	254.762		3986.34	0.7295	3986.34	0.93032
1193	190467	37400		5.109	1042.6	5.096	1206.6		811.146	896.732	811.146	254.729		3984.41	0.7295	3984.41	0.93032
1192	190567	39133.3		5.122	998.3	5.109	1176.4		812.686	895.923	812.686	254.391		3982.49	0.7295	3982.49	0.93032
1191	190733	39500		5.135	1017.3	5.122	1207.4		814.225	895.201	814.225	254.004		3980.56	0.72947	3980.56	0.93032
1190	191500	36366.7		5.148	1051.5	5.135	1209.4		815.764	894.568	815.764	250.52		3978.63	0.72943	3978.63	0.93032
1189	190900	36600		5.161	1026.2	5.148	1280.7		817.304	894.182	817.304	249.652		3976.7	0.72941	3976.7	0.93027
1188	189533	38866.7		5.174	1006.2	5.161	1276		818.843	893.981	818.843	249.547		3974.77	0.72939	3974.77	0.93024
1187	191767	37800		5.187	1043.1	5.174	1199.6		820.382	894.051	820.382	249.537		3972.84	0.72938	3972.84	0.9302
1186	192567	38433.3		5.2	1057.7	5.187	1217.8		821.921	894.466	821.921	249.564		3970.91	0.72938	3970.91	0.93016
1185	191800	38700		5.213	1055.1	5.2	1191.4		823.461	895.275	823.461	249.602		3968.99	0.7294	3968.99	0.93013
1184	191233	38533.3		5.226	1056.1	5.213	1209.3		825	896.399	825	249.617		3967.06	0.72941	3967.06	0.9301
1183	191100	40700		5.239	1062.6	5.226	1227.1		826.539	897.631	826.539	249.594		3965.13	0.72943	3965.13	0.93008
1182	192867	39600		5.252	1088.5	5.239	1200.4		828.079	898.869	828.079	249.55		3963.2	0.72945	3963.2	0.93007
1181	192500	38333.3		5.265	1043	5.252	1213.8		829.618	900.041	829.618	249.468		3961.27	0.72946	3961.27	0.93006
1180	192433	37900		5.278	1054.7	5.265	1238.7		831.157	901.092	831.157	249.337		3959.34	0.72947	3959.34	0.93005
1179	191133	39133.3		5.291	999.5	5.278	1241.1		832.696	901.804	832.696	249.167		3957.41	0.72947	3957.41	0.93004
1178	191500	41133.3		5.304	1031.8	5.291	1188.3		834.236	902.355	834.236	248.947		3955.49	0.72946	3955.49	0.93001
1177	191400	39700		5.317	1042	5.304	1191.2		835.775	902.809	835.775	248.794		3953.56	0.72944	3953.56	0.92997
1176	191500	39300		5.33	1052.3	5.317	1179.4		837.314	903.232	837.314	248.709		3951.63	0.72942	3951.63	0.92991
1175	190267	40933.3		5.343	1053.9	5.33	1188.6		838.854	903.723	838.854	248.631		3949.7	0.7294	3949.7	0.92985
1174	191333	40333.3		5.356	1003.7	5.343	1242.7		840.393	904.162	840.393	248.503		3947.77	0.72938	3947.77	0.92977
1173	192467	38766.7		5.369	1031.3	5.356	1178.3		841.932	904.45	841.932	248.019		3945.84	0.72938	3945.84	0.92972
1172	192033	38100		5.382	1052.2	5.369	1229.4		843.471	904.65	843.471	246.686		3943.91	0.72938	3943.91	0.92967
1171	192300	39000		5.395	1021	5.382	1188.9		845.011	904.76	845.011	244.561		3941.99	0.72939	3941.99	0.92964
1170	193267	39500		5.408	1035.2	5.395	1177.1		846.55	904.726	846.55	242.752		3940.06	0.72939	3940.06	0.92961
1169	193867	40166.7		5.421	1039	5.408	1188.8		848.089	904.567	848.089	241.945		3938.13	0.72941	3938.13	0.92958
1168	193100	38033.3		5.434	986.8	5.421	1222.1		849.628	904.489	849.628	241.717		3936.2	0.72942	3936.2	0.92956
1167	192967	40666.7		5.447	1013.6	5.434	1164.2		851.168	904.493	851.168	241.873		3934.27	0.72942	3934.27	0.92955
1166	194633	39733.3		5.46	1043.9	5.447	1246		852.707	904.804	852.707	242.266		3932.34	0.72942	3932.34	0.92954
1165	193733	38233.3		5.473	1046.3	5.46	1251.9		854.246	905.269	854.246	242.772		3930.41	0.72942	3930.41	0.92953
1164	192500	39966.7		5.486	1083	5.473	1215.5		855.786	905.695	855.786	243.435		3928.49	0.72941	3928.49	0.92952
1163	192033	40133.3		5.499	1077.8	5.486	1133.5		857.325	906.1	857.325	244.124		3926.56	0.7294	3926.56	0.92952
1162	190933	42000		5.512	1043.6	5.499	1195.6		858.864	906.456	858.864	244.722		3924.63	0.72939	3924.63	0.9295
1161	191867	40000		5.525	1047	5.512	1201.1		860.403	906.722	860.403	245.265		3922.7	0.72938	3922.7	0.92947
1160	191767	39766.7		5.538	1081.4	5.525	1185.8		861.943	906.942	861.943	245.865		3920.77	0.72939	3920.77	0.92943
1159	190500	41466.7		5.551	1079.8	5.538	1193.7		863.482	907.094	863.482	246.629		3918.84	0.7294	3918.84	0.92937
1158	191033	40033.3		5.564	1046.2	5.551	1258		865.021	907.285	865.021	247.712		3916.91	0.72942	3916.91	0.92932
1157	191800	39666.7		5.577	1036.2	5.564	1248		866.56	907.569	866.56	248.917		3914.99	0.72943	3914.99	0.92925
1156	191567	39166.7		5.59	1044.9	5.577	1175.7		868.1	907.954	868.1	250.026		3913.06	0.72945	3913.06	0.92922
1155	191533	39266.7		5.603	1075.1	5.59	1172.5		869.639	908.362	869.639	250.991		3911.13	0.72946	3911.13	0.92918
1154	191533	40066.7		5.616	1067.6	5.603	1244.2		871.178	908.618	871.178	251.502		3909.2	0.72948	3909.2	0.92916
1153	192700	40900		5.629	1040.6	5.616	1252.2		872.718	908.463	872.718	250.795		3907.27	0.72951	3907.27	0.92915
1152	192500	41500		5.642	1073	5.629	1224.1		874.257	908.096	874.257	249.418		3905.34	0.72953	3905.34	0.92915
1151	192000	39533.3		5.655	1083.1	5.642	1199.5		875.796	907.628	875.796	247.842		3903.41	0.72955	3903.41	0.92915
1150	192200	41566.7		5.668	1082.9	5.655	1199		877.335	907.339	877.335	246.471		3901.49	0.72958	3901.49	0.92915
1149	192467	40333.3		5.681	1087.1	5.668	1203.9		878.875	907.509	878.875	245.524		3899.56	0.72959	3899.56	0.92917
1148	193300	39666.7		5.694	1078.6	5.681	1205		880.414	908.103	880.414	244.92		3897.63	0.72961	3897.63	0.92919
1147	193133	40433.3		5.707	1081.1	5.694	1200.4		881.953	909.01	881.953	244.632		3895.7	0.72962	3895.7	0.92922
1146	193400	40200		5.72	1043.4	5.707	1196		883.493	910.265	883.493	244.461		3893.77	0.72963	3893.77	0.92925
1145	192933	41266.7		5.733	1054.9	5.72	1227.1		885.032	911.754	885.032	244.56		3891.84	0.72965	3891.84	0.92927
1144	195033	40733.3		5.746	1045.9	5.733	1227.7		886.571	913.353	886.571	244.914		3889.91	0.72968	3889.91	0.92927
1143	193667	40400		5.759	1075.7	5.746	1208		888.11	914.915	888.11	245.587		3887.99	0.72969	3887.99	0.92926
1142	193967	39300		5.772	1077.7	5.759	1226.4		889.65	916.176	889.65	246.652		3886.06	0.7297	3886.06	0.92924
1141	194133	40533.3		5.785	1077.1	5.772	1269.2		891.189	916.96	891.189	247.932		3884.13	0.72971	3884.13	0.9292
1140	192900	41366.7		5.798	1065.8	5.785	1295.5		892.728	918.049	892.728	249.449		3882.2	0.72972	3882.2	0.92916
1139	194833	42300		5.811	1069.3	5.798	1252.9		894.268	919.519	894.268	251.53		3880.27	0.72972	3880.27	0.92915
1138	194267	41800		5.824	1046.5	5.811	1221.5		895.807	921.654	895.807	254.077		3878.34	0.72967	3878.34	0.92913
1137	194600	42000		5.837	1075.5	5.824	1269		897.346	924.469	897.346	256.802		3876.41	0.72965	3876.41	0.92912
1136	193500	40466.7		5.85	1082.4	5.837	1273.3		898.885	927.554	898.885	259.6		3874.49	0.72967	3874.49	0.92911
1135	195633	39866.7		5.863	1090.7	5.85	1256.8		900.425	930.972	900.425	262.302		3872.56	0.72973	3872.56	0.92911
1134	194900	39366.7		5.876	1089.3	5.863	1278.9		901.964	934.623	901.964	264.638		3870.63	0.7298	3870.63	0.92909
1133	192333	44600		5.889	1079.3	5.876	1249.7		903.503	938.685	903.503	266.498		3868.7	0.72984	3868.7	0.92909
1132	193000	42000		5.902	1084.9	5.889	1225.9		905.042	943.21	905.042	267.823		3866.77	0.72984	3866.77	0.92908
1131	192633	41800		5.915	1053	5.902	1193.6		906.582	948.132	906.582	268.975		3864.84	0.72977	3864.84	0.92909
1130	194300	43133.3		5.928	1044.2	5.915	1237.7		908.121	953.278	908.121	269.98		3862.91	0.72964	3862.91	0.92909
1129	193233	41600		5.941	1071	5.928	1269.7		909.66	959.041	909.66	270.889		3860.99	0.72954	3860.99	0.92909
1128	194200	42366.7		5.954	1103	5.941	1257.5		911.2	964.996	911.2	271.826		3859.06	0.72949	3859.06	0.92908
1127	193800	42566.7		5.967	1087.3	5.954	1225.5		912.739	970.961	912.739	272.862		3857.13	0.72949	3857.13	0.92905
1126	192267	42666.7		5.98	1089.7	5.967	1252.1		914.278	976.336	914.278	274.098		3855.2	0.72951	3855.2	0.929
1125	192500	43133.3		5.993	1093	5.98	1253.2		915.817	981.067	915.817	275.567		3853.27	0.72951	3853.27	0.92895
1124	191867	44500		6.006	1080.5	5.993	1237.6		917.357	985.533	917.357	277.235		3851.34	0.7295	3851.34	0.92888
1123	193767	42866.7		6.019	1040.3	6.006	1210.3		918.896	989.703	918.896	279.163		3849.41	0.72948	3849.41	0.92883
1122	193900	44400		6.032	1058.8	6.019	1233.6		920.435	993.575	920.435	281.456		3847.49	0.72946	3847.49	0.92879
1121	193967	42866.7		6.045	1128.3	6.032	1263.6		921.975	997.39	921.975	283.787		3845.56	0.7295	3845.56	0.92875
1120	196867	42433.3		6.058	1101.5	6.045	1272.9		923.514	1000.89	923.514	286.031		3843.63	0.7296	3843.63	0.92873
1119	196533	41533.3		6.071	1118.4	6.058	1293.3		925.053	1003.9	925.053	288.058		3841.7	0.72971	3841.7	0.9287
1118	194233	43233.3		6.084	1094.7	6.071	1261.8		926.592	1006.42	926.592	289.664		3839.77	0.72979	3839.77	0.92867
1117	194967	42800		6.097	1074	6.084	1270.6		928.132	1008.36	928.132	290.978		3837.84	0.72982	3837.84	0.92865
1116	195633	43000		6.11	1079	6.097	1302.9		929.671	1009.59	929.671	291.986		3835.91	0.72982	3835.91	0.92865
1115	195167	43633.3		6.123	1177.8	6.11	1265.9		931.21	1009.96	931.21	292.73		3833.99	0.72976	3833.99	0.92864
1114	194400	43666.7		6.136	1067.3	6.123	1227.8		932.749	1009.21	932.749	293.159		3832.06	0.72967	3832.06	0.92865
1113	196267	43533.3		6.149	1137.7	6.136	1247.1		934.289	1007.55	934.289	293.318		3830.13	0.72961	3830.13	0.92865
1112	196100	43266.7		6.162	1099.1	6.149	1272.2		935.828	1005.16	935.828	293.177		3828.2	0.72962	3828.2	0.92864
1111	195900	43033.3		6.175	1087.1	6.162	1255.6		937.367	1002.11	937.367	292.757		3826.27	0.72963	3826.27	0.92862
1110	196000	43466.7		6.188	1084.1	6.175	1224.5		938.907	998.511	938.907	292.241		3824.34	0.72959	3824.34	0.92858
1109	196300	43166.7		6.201	1080.1	6.188	1259.7		940.446	994.538	940.446	291.677		3822.41	0.72957	3822.41	0.92854
1108	195367	45033.3		6.214	1093.4	6.201	1254.1		941.985	990.881	941.985	291.159		3820.49	0.72956	3820.49	0.92848
1107	195367	45300		6.227	1090.2	6.214	1259		943.524	987.592	943.524	291.072		3818.56	0.72955	3818.56	0.92843
1106	195200	43166.7		6.24	1062.8	6.227	1283.5		945.064	984.817	945.064	291.497		3816.63	0.72951	3816.63	0.92838
1105	194967	43466.7		6.253	1060.1	6.24	1279.1		946.603	982.845	946.603	292.333		3814.7	0.72946	3814.7	0.92834
1104	195400	43666.7		6.266	1138.1	6.253	1312.7		948.142	981.282	948.142	292.481		3812.77	0.72944	3812.77	0.9283
1103	197000	43066.7		6.279	1084.1	6.266	1291.7		949.682	980.145	949.682	292.37		3810.84	0.7294	3810.84	0.92826
1102	195533	40700		6.292	1074.4	6.279	1236.6		951.221	979.439	951.221	292.609		3808.91	0.72935	3808.91	0.92822
1101	194967	43366.7		6.305	1096.2	6.292	1242.9		952.76	979.459	952.76	293.522		3806.99	0.72932	3806.99	0.92818
1100	194933	45033.3		6.318	1133.3	6.305	1249.8		954.299	980.155	954.299	294.92		3805.06	0.7293	3805.06	0.92814
1099	194967	45400		6.331	1110.2	6.318	1269.7		955.839	981.457	955.839	296.842		3803.13	0.72926	3803.13	0.9281
1098	195467	44066.7		6.344	1122.3	6.331	1275.9		957.378	983.28	957.378	299.192		3801.2	0.72919	3801.2	0.92807
1097	195533	44266.7		6.357	1113.1	6.344	1258.1		958.917	985.396	958.917	301.578		3799.27	0.72913	3799.27	0.92805
1096	194567	43400		6.37	1096.7	6.357	1302.5		960.456	987.615	960.456	303.963		3797.34	0.72909	3797.34	0.92803
1095	196000	42666.7		6.383	1100.6	6.37	1276.8		961.996	989.701	961.996	306.214		3795.41	0.72905	3795.41	0.928
1094	193000	44700		6.396	1157.7	6.383	1315.6		963.535	991.634	963.535	308.278		3793.49	0.72901	3793.49	0.92796
1093	193500	43333.3		6.409	1081.8	6.396	1329.2		965.074	993.52	965.074	310.173		3791.56	0.72902	3791.56	0.92792
1092	194233	45200		6.422	1105.8	6.409	1285.6		966.614	995.342	966.614	311.821		3789.63	0.72905	3789.63	0.92787
1091	194733	43766.7		6.435	1083.1	6.422	1315.7		968.153	997.121	968.153	313.268		3787.7	0.72906	3787.7	0.92784
1090	196500	44300		6.448	1140.3	6.435	1280.5		969.692	998.795	969.692	314.512		3785.77	0.72907	3785.77	0.9278
1089	195000	46866.7		6.461	1106.7	6.448	1345.2		971.231	1000.34	971.231	315.662		3783.84	0.72908	3783.84	0.92777
1088	196167	45800		6.474	1093.3	6.461	1296.6		972.771	1001.74	972.771	316.608		3781.91	0.72908	3781.91	0.92776
1087	196200	43833.3		6.487	1068.5	6.474	1242.6		974.31	1003.15	974.31	317.311		3779.99	0.72907	3779.99	0.92776
1086	194300	44533.3		6.5	1136.9	6.487	1240.3		975.849	1004.58	975.849	317.841		3778.06	0.72906	3778.06	0.92778
1085	195433	45500		6.513	1107.1	6.5	1290.8		977.389	1005.94	977.389	317.936		3776.13	0.72906	3776.13	0.9278
1084	195300	46500		6.526	1127.8	6.513	1298		978.928	1007.13	978.928	317.482		3774.2	0.72905	3774.2	0.92783
1083	195933	45766.7		6.539	1161.7	6.526	1283.3		980.467	1008.21	980.467	316.841		3772.27	0.72907	3772.27	0.92787
1082	196467	46800		6.552	1102.5	6.539	1304.3		982.006	1009.22	982.006	316.228		3770.34	0.72912	3770.34	0.92794
1081	197100	46500		6.565	1093.3	6.552	1300.1		983.546	1009.87	983.546	315.939		3768.41	0.72915	3768.41	0.92801
1080	196067	46933.3		6.578	1127.8	6.565	1307.6		985.085	1009.7	985.085	316.285		3766.49	0.72919	3766.49	0.92808
1079	194767	45500		6.591	1113.2	6.578	1291.5		986.624	1009.04	986.624	316.749		3764.56	0.72928	3764.56	0.92816
1078	196100	43300		6.604	1116.5	6.591	1259.5		988.163	1007.85	988.163	317.387		3762.63	0.72938	3762.63	0.92823
1077	196267	45466.7		6.617	1130.9	6.604	1285.9		989.703	1005.89	989.703	318.138		3760.7	0.72945	3760.7	0.92829
1076	196200	46400		6.63	1102	6.617	1263.9		991.242	1003.57	991.242	319.076		3758.77	0.7295	3758.77	0.92835
1075	197433	44700		6.643	1131.3	6.63	1351.6		992.781	1001.2	992.781	320.23		3756.84	0.72957	3756.84	0.92839
1074	197000	45233.3		6.656	1147.2	6.643	1307.9		994.321	998.892	994.321	321.543		3754.91	0.72965	3754.91	0.92844
1073	197567	45400		6.669	1138.8	6.656	1305.2		995.86	997.411	995.86	322.934		3752.99	0.72971	3752.99	0.92849
1072	195700	47966.7		6.682	1142.2	6.669	1280		997.399	996.463	997.399	324.41		3751.06	0.72977	3751.06	0.92854
1071	196767	45966.7		6.695	1161.5	6.682	1277.9		998.938	995.687	998.938	325.89		3749.13	0.72986	3749.13	0.92859
1070	195033	46533.3		6.708	1150.3	6.695	1192.2		1000.48	995.59	1000.48	327.519		3747.2	0.72994	3747.2	0.92865
1069	195833	46366.7		6.721	1141.4	6.708	1289.2		1002.02	996.649	1002.02	329.497		3745.27	0.72999	3745.27	0.9287
1068	196467	47266.7		6.734	1115	6.721	1315.5		1003.56	998.201	1003.56	331.565		3743.34	0.73004	3743.34	0.92875
1067	197200	46900		6.747	1157.2	6.734	1303.4		1005.1	998.92	1005.1	333.638		3741.42	0.73011	3741.42	0.9288
1066	197033	46133.3		6.76	1141.1	6.747	1330.9		1006.63	999.52	1006.63	335.542		3739.49	0.73018	3739.49	0.92885
1065	196900	46133.3		6.773	1132.5	6.76	1329.1		1008.17	999.936	1008.17	336.931		3737.56	0.73021	3737.56	0.92889
1064	197033	47166.7		6.786	1146.2	6.773	1284.7		1009.71	1000.27	1009.71	336.792		3735.63	0.73022	3735.63	0.92892
1063	197600	45166.7		6.799	1139.5	6.786	1326.8		1011.25	1000.9	1011.25	336.645		3733.7	0.73021	3733.7	0.92894
1062	197633	45800		6.812	1138.4	6.799	1298.6		1012.79	1001.88	1012.79	336.638		3731.77	0.73015	3731.77	0.92895
1061	198000	47100		6.825	1118.5	6.812	1329.8		1014.33	1003.49	1014.33	337.746		3729.84	0.73005	3729.84	0.92892
1060	199033	49066.7		6.838	1122.4	6.825	1340.2		1015.87	1005.53	1015.87	339.379		3727.92	0.72995	3727.92	0.92887
1059	198300	46233.3		6.851	1125.4	6.838	1346.4		1017.41	1007.64	1017.41	341.136		3725.99	0.72986	3725.99	0.92881
1058	197467	47033.3		6.864	1125.6	6.851	1233.1		1018.95	1009.81	1018.95	342.727		3724.06	0.72975	3724.06	0.92874
1057	197133	46766.7		6.877	1106.4	6.864	1345.5		1020.49	1011.95	1020.49	344.211		3722.13	0.72964	3722.13	0.92865
1056	196267	46433.3		6.89	1142.9	6.877	1355.4		1022.03	1014.18	1022.03	345.389		3720.2	0.72955	3720.2	0.92857
1055	197200	47066.7		6.903	1183.6	6.89	1314.7		1023.57	1016.79	1023.57	346.204		3718.27	0.72948	3718.27	0.9285
1054	197900	47700		6.916	1131.3	6.903	1289.4		1025.11	1019.87	1025.11	347.097		3716.34	0.72941	3716.34	0.92845
1053	197767	47866.7		6.929	1133.7	6.916	1317.7		1026.65	1023.56	1026.65	348.101		3714.42	0.72934	3714.42	0.92839
1052	197900	46733.3		6.942	1132.7	6.929	1268		1028.18	1027.99	1028.18	349.222		3712.49	0.72926	3712.49	0.92835
1051	196900	48800		6.955	1105.1	6.942	1382.9		1029.72	1032.61	1029.72	350.356		3710.56	0.72921	3710.56	0.92834
1050	198400	49900		6.968	1150	6.955	1296.3		1031.26	1037.52	1031.26	351.672		3708.63	0.72917	3708.63	0.92833
1049	199633	48200		6.981	1183.8	6.968	1306.9		1032.8	1074.58	1032.8	353.324		3706.7	0.72914	3706.7	0.92833
1048	198967	48833.3		6.994	1123.7	6.981	1324.8		1034.34	1075.57	1034.34	355.323		3704.77	0.72909	3704.77	0.92834
1047	197600	46800		7.007	1110.3	6.994	1364.1		1035.88	1076.57	1035.88	357.664		3702.84	0.72907	3702.84	0.92835
1046	197367	46700		7.02	1172.6	7.007	1308.5		1037.42	1077.56	1037.42	360.286		3700.92	0.72905	3700.92	0.92838
1045	198167	46333.3		7.033	1196.3	7.02	1321.2		1038.96	1078.56	1038.96	362.977		3698.99	0.72904	3698.99	0.92841
1044	198133	48766.7		7.046	1194.2	7.033	1334.2		1040.5	1079.55	1040.5	365.576		3697.06	0.72904	3697.06	0.92843
1043	198333	47266.7		7.059	1175.9	7.046	1363.6		1042.04	1080.55	1042.04	368.008		3695.13	0.72907	3695.13	0.92844
1042	198233	48400		7.072	1205.4	7.059	1399.4		1043.58	1081.55	1043.58	370.341		3693.2	0.72909	3693.2	0.92844
1041	199467	49066.7		7.085	1172.5	7.072	1375.4		1045.12	1082.54	1045.12	372.625		3691.27	0.7291	3691.27	0.92843
1040	198967	49866.7		7.098	1146	7.085	1365.5		1046.66	1083.54	1046.66	374.771		3689.34	0.72911	3689.34	0.92841
1039	198167	51133.3		7.111	1171.8	7.098	1296.8		1048.2	1084.53	1048.2	376.764		3687.42	0.7291	3687.42	0.92838
1038	197900	47500		7.124	1163.6	7.111	1283.1		1049.73	1085.52	1049.73	378.765		3685.49	0.72905	3685.49	0.92835
1037	197300	48266.7		7.137	1161.1	7.124	1326.1		1051.27	1087.03	1051.27	380.835		3683.56	0.72896	3683.56	0.92832
1036	199200	47733.3		7.15	1169.6	7.137	1343.7		1052.81	1087.39	1052.81	382.997		3681.63	0.72887	3681.63	0.92826
1035	198633	48700		7.163	1156.4	7.15	1316.5		1054.35	1087.74	1054.35	384.953		3679.7	0.72877	3679.7	0.92819
1034	199000	48500		7.176	1144.9	7.163	1352.3		1055.89	1088.1	1055.89	386.64		3677.77	0.72868	3677.77	0.9281
1033	198900	48300		7.189	1133.6	7.176	1398.4		1057.43	1088.46	1057.43	388.008		3675.84	0.7286	3675.84	0.92797
1032	198500	47733.3		7.202	1135.3	7.189	1337.1		1058.97	1092.39	1058.97	389.022		3673.92	0.72849	3673.92	0.92782
1031	197467	47900		7.215	1147.2	7.202	1297.1		1060.51	1091.98	1060.51	389.801		3671.99	0.72837	3671.99	0.92765
1030	199967	48966.7		7.228	1159.3	7.215	1328.1		1062.05	1091.78	1062.05	390.429		3670.06	0.72826	3670.06	0.92744
1029	200467	48900		7.241	1216.4	7.228	1362.5		1063.59	1091.79	1063.59	390.76		3668.13	0.72819	3668.13	0.92719
1028	199367	50466.7		7.254	1158.9	7.241	1360.7		1065.13	1092.4	1065.13	390.993		3666.2	0.72814	3666.2	0.9269
1027	200133	49500		7.267	1129.9	7.254	1362.9		1066.67	1093.6	1066.67	391.221		3664.27	0.72807	3664.27	0.92657
1026	200233	50700		7.28	1181.7	7.267	1360.8		1068.21	1095.33	1068.21	391.493		3662.34	0.72798	3662.34	0.9262
1025	199200	48266.7		7.293	1252.2	7.28	1356.9		1069.75	1097.61	1069.75	391.83		3660.42	0.72784	3660.42	0.92577
1024	199167	50500		7.306	1179	7.293	1348		1071.28	1100.37	1071.28	392.23		3658.49	0.72764	3658.49	0.9253
1023	199500	50633.3		7.319	1162.1	7.306	1366.9		1072.82	1103.47	1072.82	392.709		3656.56	0.7274	3656.56	0.92478
1022	200100	48166.7		7.332	1241.3	7.319	1376.7		1074.36	1106.54	1074.36	393.243		3654.63	0.72714	3654.63	0.92424
1021	201800	49866.7		7.345	1184.6	7.332	1377.4		1075.9	1109.38	1075.9	393.833		3652.7	0.72686	3652.7	0.92365
1020	199967	49933.3		7.358	1190.8	7.345	1384.9		1077.44	1111.81	1077.44	394.449		3650.77	0.72658	3650.77	0.92303
1019	201667	49700		7.371	1201	7.358	1399.3		1078.98	1113.89	1078.98	394.809		3648.84	0.7263	3648.84	0.92237
1018	201733	50733.3		7.384	1225	7.371	1410.3		1080.52	1115.8	1080.52	395.274		3646.92	0.726	3646.92	0.92169
1017	200733	50133.3		7.397	1207.7	7.384	1398.6		1082.06	1117.07	1082.06	396.06		3644.99	0.72568	3644.99	0.92097
1016	200300	50700		7.41	1169.7	7.397	1360.2		1083.6	1118.16	1083.6	397.232		3643.06	0.72529	3643.06	0.92023
1015	201400	50200		7.423	1205	7.41	1344.9		1085.14	1119.13	1085.14	398.601		3641.13	0.72489	3641.13	0.91945
1014	201567	49733.3		7.436	1175.9	7.423	1385.9		1086.68	1119.47	1086.68	400.35		3639.2	0.72448	3639.2	0.91865
1013	200233	50833.3		7.449	1134.7	7.436	1391.8		1088.22	1119.3	1088.22	402.266		3637.27	0.72404	3637.27	0.91785
1012	201167	51566.7		7.462	1241	7.449	1396.1		1089.76	1118.75	1089.76	404.337		3635.34	0.72359	3635.34	0.91705
1011	201500	48966.7		7.475	1235	7.462	1375.2		1091.3	1117.95	1091.3	406.523		3633.42	0.72316	3633.42	0.91624
1010	201300	51166.7		7.488	1185.7	7.475	1376.3		1092.83	1117.16	1092.83	408.869		3631.49	0.72273	3631.49	0.91543
1009	202133	51066.7		7.501	1180.1	7.488	1487.9		1094.37	1116.75	1094.37	411.378		3629.56	0.72226	3629.56	0.91462
1008	200567	50266.7		7.514	1235.1	7.501	1471.2		1095.91	1116.61	1095.91	414.076		3627.63	0.72179	3627.63	0.91382
1007	201133	49666.7		7.527	1190.2	7.514	1376.7		1097.45	1116.48	1097.45	416.966		3625.7	0.72134	3625.7	0.91303
1006	202633	50266.7		7.54	1247.6	7.527	1407.7		1098.99	1116.47	1098.99	419.946		3623.77	0.72091	3623.77	0.91226
1005	202600	52700		7.553	1200.5	7.54	1424.5		1100.53	1116.66	1100.53	422.964		3621.84	0.72046	3621.84	0.91151
1004	202933	52100		7.566	1239.6	7.553	1462.2		1102.07	1117.03	1102.07	425.917		3619.92	0.72003	3619.92	0.91079
1003	203300	51466.7		7.579	1195.4	7.566	1458		1103.61	1117.47	1103.61	428.757		3617.99	0.71959	3617.99	0.9101
1002	204267	51033.3		7.592	1239.9	7.579	1438.7		1105.15	1117.83	1105.15	431.4		3616.06	0.71912	3616.06	0.90943
1001	203700	50866.7		7.605	1209.1	7.592	1423.6		1106.69	1117.95	1106.69	433.454		3614.13	0.71862	3614.13	0.90878
1000	205000	52700		7.618	1218.3	7.605	1469.3		1108.23	1117.97	1108.23	435.272		3612.2	0.71808	3612.2	0.90815
999	204967	52433.3		7.631	1255.9	7.618	1423.3		1109.77	1117.75	1109.77	436.348		3610.27	0.71751	3610.27	0.90753
998	204333	52933.3		7.644	1177.8	7.631	1384.5		1111.31	1117.47	1111.31	436.965		3608.34	0.71694	3608.34	0.90692
997	204367	53633.3		7.657	1172.7	7.644	1351.6		1112.85	1117.12	1112.85	437.422		3606.42	0.71637	3606.42	0.90634
996	204133	55200		7.67	1153.7	7.657	1375.8		1114.38	1116.61	1114.38	437.83		3604.49	0.71583	3604.49	0.90576
995	202200	54100		7.683	1223.6	7.67	1441.9		1115.92	1116.17	1115.92	438.458		3602.56	0.71529	3602.56	0.90521
994	202267	51800		7.696	1248.7	7.683	1441.1		1117.46	1116.07	1117.46	439.142		3600.63	0.71476	3600.63	0.90467
993	201967	50833.3		7.709	1215.1	7.696	1422.6		1119	1116.23	1119	439.819		3598.7	0.71424	3598.7	0.90415
992	201300	52766.7		7.722	1165	7.709	1468		1120.54	1116.55	1120.54	440.564		3596.77	0.71373	3596.77	0.90363
991	202833	51400		7.735	1218.8	7.722	1438.2		1122.08	1117.24	1122.08	441.403		3594.84	0.71325	3594.84	0.90313
990	201967	51733.3		7.748	1213	7.735	1448.8		1123.62	1118.42	1123.62	442.234		3592.92	0.71277	3592.92	0.90264
989	199900	50800		7.761	1211.7	7.748	1416		1125.16	1120.47	1125.16	443.209		3590.99	0.71228	3590.99	0.90217
988	197567	50400		7.774	1277.5	7.761	1507.4		1126.7	1123.82	1126.7	444.584		3589.06	0.71178	3589.06	0.90174
987	198633	49733.3		7.787	1279.6	7.774	1458		1128.24	1127.68	1128.24	446.017		3587.13	0.71127	3587.13	0.90132
986	200667	46900		7.8	1233.6	7.787	1422.2		1129.78	1131.32	1129.78	447.536		3585.2	0.71078	3585.2	0.90094
985	200400	48166.7		7.813	1248.8	7.8	1433.2		1131.32	1134.44	1131.32	449.111		3583.27	0.71028	3583.27	0.90056
984	198900	47566.7		7.826	1307.8	7.813	1457.7		1132.86	1137.57	1132.86	450.782		3581.34	0.70977	3581.34	0.90021
983	200400	46966.7		7.839	1267.1	7.826	1433.6		1134.39	1140.44	1134.39	452.509		3579.42	0.70926	3579.42	0.89986
982	201000	48366.7		7.852	1273.7	7.839	1414.4		1135.93	1142.99	1135.93	454.266		3577.49	0.70877	3577.49	0.89953
981	203033	48500		7.865	1205	7.852	1500.1		1137.47	1145.06	1137.47	455.835		3575.56	0.70827	3575.56	0.89919
980	203600	48300		7.878	1231.2	7.865	1424		1139.01	1146.17	1139.01	457.229		3573.63	0.70779	3573.63	0.89885
979	204400	51300		7.891	1234.6	7.878	1518.4		1140.55	1146.38	1140.55	458.014		3571.7	0.70734	3571.7	0.89854
978	206433	52433.3		7.904	1251.7	7.891	1485.6		1142.09	1145.87	1142.09	458.641		3569.77	0.70692	3569.77	0.89822
977	209533	54466.7		7.917	1260.7	7.904	1479.6		1143.63	1144.84	1143.63	459.142		3567.84	0.7065	3567.84	0.89791
976	207033	56566.7		7.93	1282	7.917	1451.2		1145.17	1143.53	1145.17	459.523		3565.92	0.70609	3565.92	0.89759
975	206667	55400		7.943	1302.7	7.93	1446.1		1146.71	1142.16	1146.71	459.889		3563.99	0.70568	3563.99	0.89728
974	205667	57033.3		7.956	1261.1	7.943	1528.1		1148.25	1144.33	1148.25	460.318		3562.06	0.70528	3562.06	0.89696
973	205533	56800		7.969	1254.4	7.956	1546.8		1149.79	1147.14	1149.79	460.794		3560.13	0.70487	3560.13	0.89665
972	203700	57633.3		7.982	1310.2	7.969	1469.9		1151.33	1148.02	1151.33	461.305		3558.2	0.70447	3558.2	0.89635
971	201767	56500		7.995	1306.3	7.982	1464.5		1152.87	1149.09	1152.87	461.864		3556.27	0.70409	3556.27	0.89605
970	200033	55200		8.008	1291.5	7.995	1439.2		1154.41	1150.4	1154.41	462.477		3554.34	0.70372	3554.34	0.89576
969	198900	54066.7		8.021	1288.5	8.008	1458		1155.94	1151.91	1155.94	463.321		3552.42	0.70335	3552.42	0.89549
968	196967	49500		8.034	1285.8	8.021	1535.2		1157.48	1153.61	1157.48	464.576		3550.49	0.70299	3550.49	0.89522
967	194867	50300		8.047	1266.8	8.034	1477.2		1159.02	1155.46	1159.02	465.99		3548.56	0.70263	3548.56	0.89495
966	191900	46200		8.06	1236.8	8.047	1534.2		1160.56	1157.43	1160.56	468.085		3546.63	0.70225	3546.63	0.89469
965	191133	44400		8.073	1261	8.06	1596.5		1162.1	1159.42	1162.1	470.33		3544.7	0.70187	3544.7	0.89442
964	187800	43833.3		8.086	1255.5	8.073	1514.4		1163.64	1161.35	1163.64	472.663		3542.77	0.70149	3542.77	0.89415
963	187733	39500		8.099	1214.7	8.086	1568.3		1165.18	1163.25	1165.18	474.897		3540.84	0.70109	3540.84	0.89386
962	188067	38833.3		8.112	1231.5	8.099	1487.3		1166.72	1165.08	1166.72	476.988		3538.92	0.70068	3538.92	0.89359
961	186567	39800		8.125	1234.5	8.112	1472.7		1168.26	1167.05	1168.26	478.467		3536.99	0.70026	3536.99	0.89331
960	186767	36733.3		8.138	1244.8	8.125	1564		1169.8	1169.17	1169.8	479.93		3535.06	0.69985	3535.06	0.89303
959	186533	34066.7		8.151	1251.6	8.138	1564		1171.34	1171.66	1171.34	481.358		3533.13	0.69945	3533.13	0.89274
958	185267	34366.7		8.164	1268.1	8.151	1587.1		1172.88	1174.48	1172.88	482.668		3531.2	0.69907	3531.2	0.89244
957	187067	34733.3		8.177	1304.7	8.164	1530.1		1174.42	1177.53	1174.42	483.882		3529.27	0.69871	3529.27	0.89214
956	186300	35200		8.19	1292	8.177	1548.1		1175.96	1180.74	1175.96	485.043		3527.34	0.69837	3527.34	0.89184
955	185433	34300		8.203	1323.8	8.19	1459.9		1177.49	1184.02	1177.49	486.196		3525.42	0.69804	3525.42	0.89154
954	186200	31533.3		8.216	1331.8	8.203	1502.9		1179.03	1187.28	1179.03	487.377		3523.49	0.69771	3523.49	0.89125
953	187267	33000		8.229	1308.8	8.216	1505.4		1180.57	1190.48	1180.57	488.568		3521.56	0.69739	3521.56	0.89097
952	185767	33500		8.242	1335.3	8.229	1484		1182.11	1193.56	1182.11	489.868		3519.63	0.69706	3519.63	0.89071
951	186100	33500		8.255	1334	8.242	1572		1183.65	1196.39	1183.65	491.296		3517.7	0.69672	3517.7	0.89045
950	185600	34033.3		8.268	1308.4	8.255	1573.3		1185.19	1198.9	1185.19	492.552		3515.77	0.6964	3515.77	0.89018
949	185567	34233.3		8.281	1300.3	8.268	1599.5		1186.73	1201.09	1186.73	493.487		3513.84	0.69608	3513.84	0.88991
948	186667	34033.3		8.294	1301.7	8.281	1603		1188.27	1202.9	1188.27	494.333		3511.92	0.69578	3511.92	0.88963
947	186967	33666.7		8.307	1334.8	8.294	1568.4		1189.81	1204.43	1189.81	495.18		3509.99	0.69548	3509.99	0.88935
946	186833	34166.7		8.32	1347	8.307	1652.4		1191.35	1205.68	1191.35	496.108		3508.06	0.6952	3508.06	0.88905
945	186000	33500		8.333	1321.7	8.32	1613.7		1192.89	1207.04	1192.89	497.315		3506.13	0.69492	3506.13	0.88875
944	186333	35733.3		8.346	1303.2	8.333	1607.3		1194.43	1208.55	1194.43	498.943		3504.2	0.69464	3504.2	0.88843
943	186500	33566.7		8.359	1307.6	8.346	1629.1		1195.97	1210.6	1195.97	501.051		3502.27	0.69436	3502.27	0.8881
942	187033	34866.7		8.372	1379.6	8.359	1634.3		1197.51	1213.22	1197.51	503.649		3500.34	0.69408	3500.34	0.88775
941	188133	32733.3		8.385	1321	8.372	1600.8		1199.04	1216.42	1199.04	506.529		3498.42	0.69379	3498.42	0.88741
940	186933	33500		8.398	1311.4	8.385	1604.4		1200.58	1220.1	1200.58	509.751		3496.49	0.69348	3496.49	0.88704
939	186900	34300		8.411	1344.6	8.398	1598.4		1202.12	1224.18	1202.12	512.69		3494.56	0.69318	3494.56	0.88666
938	186467	33833.3		8.424	1372.3	8.411	1617.2		1203.66	1228.38	1203.66	515.291		3492.63	0.69287	3492.63	0.88629
937	186133	33100		8.437	1391.5	8.424	1623.9		1205.2	1232.55	1205.2	517.764		3490.7	0.69255	3490.7	0.88592
936	186833	31666.7		8.45	1339.2	8.437	1630.1		1206.74	1237	1206.74	520.429		3488.77	0.69222	3488.77	0.88555
935	187200	34366.7		8.463	1342.3	8.45	1661.2		1208.28	1242	1208.28	523.621		3486.84	0.69191	3486.84	0.88518
934	187767	33766.7		8.476	1397.2	8.463	1633.9		1209.82	1247.28	1209.82	527.433		3484.92	0.69161	3484.92	0.88483
933	186833	32900		8.489	1376.2	8.476	1671.8		1211.36	1252.68	1211.36	531.933		3482.99	0.69133	3482.99	0.88447
932	186000	32700		8.502	1393.4	8.489	1684.7		1212.9	1258.07	1212.9	537.633		3481.06	0.69107	3481.06	0.88412
931	185267	35133.3		8.515	1355.9	8.502	1662.4		1214.44	1263.27	1214.44	544.08		3479.13	0.69083	3479.13	0.88377
930	187333	34900		8.528	1374.4	8.515	1704.4		1215.98	1268.26	1215.98	550.211		3477.2	0.6906	3477.2	0.88342
929	186633	35200		8.541	1346.6	8.528	1712.7		1217.52	1273.23	1217.52	555.927		3475.27	0.69038	3475.27	0.88307
928	188900	33566.7		8.554	1320.9	8.541	1691.5		1219.06	1278.36	1219.06	561.432		3473.34	0.69016	3473.34	0.88272
927	187800	34866.7		8.567	1375.7	8.554	1716.7		1220.59	1283.9	1220.59	566.809		3471.42	0.68994	3471.42	0.88236
926	188400	33066.7		8.58	1373.7	8.567	1690.4		1222.13	1290.05	1222.13	572.066		3469.49	0.68972	3469.49	0.88201
925	186567	33933.3		8.593	1419.9	8.58	1688.2		1223.67	1296.66	1223.67	577.229		3467.56	0.6895	3467.56	0.88165
924	186633	32166.7		8.606	1378.3	8.593	1731.2		1225.21	1303.69	1225.21	582.287		3465.63	0.68928	3465.63	0.88128
923	187600	33466.7		8.619	1422.9	8.606	1706.9		1226.75	1311.1	1226.75	587.193		3463.7	0.68905	3463.7	0.88092
922	187733	35000		8.632	1405.8	8.619	1716.6		1228.29	1318.68	1228.29	591.966		3461.77	0.68882	3461.77	0.88055
921	187367	34400		8.645	1443.5	8.632	1704.8		1229.83	1326.42	1229.83	596.547		3459.84	0.68858	3459.84	0.88019
920	187400	35100		8.658	1439.3	8.645	1696.5		1231.37	1334.3	1231.37	601.028		3457.92	0.68834	3457.92	0.87984
919	188767	34833.3		8.671	1437.8	8.658	1733.5		1232.91	1342.58	1232.91	604.924		3455.99	0.68811	3455.99	0.87949
918	188667	34266.7		8.684	1395.1	8.671	1711.8		1234.45	1350.97	1234.45	608.931		3454.06	0.68789	3454.06	0.87915
917	188467	33333.3		8.697	1447.8	8.684	1713.1		1235.99	1359.44	1235.99	613.162		3452.13	0.6877	3452.13	0.87882
916	186633	34166.7		8.71	1456.1	8.697	1746.7		1237.53	1367.3	1237.53	618.391		3450.2	0.68754	3450.2	0.87849
915	187133	32966.7		8.723	1384.9	8.71	1776.6		1239.07	1373.79	1239.07	624.199		3448.27	0.68741	3448.27	0.87817
914	187733	36200		8.736	1361.3	8.723	1756.8		1240.61	1379.44	1240.61	630.606		3446.34	0.68732	3446.34	0.87785
913	188800	33866.7		8.749	1397.7	8.736	1712.3		1242.14	1384.53	1242.14	637.37		3444.42	0.68725	3444.42	0.87753
912	187167	33566.7		8.762	1383.5	8.749	1739.4		1243.68	1389.23	1243.68	644.3		3442.49	0.68719	3442.49	0.87719
911	187333	34866.7		8.775	1420	8.762	1753.4		1245.22	1393.98	1245.22	651.409		3440.56	0.68713	3440.56	0.87685
910	187367	33900		8.788	1420	8.775	1754.8		1246.76	1398.97	1246.76	658.527		3438.63	0.68708	3438.63	0.87652
909	186933	34833.3		8.801	1420	8.788	1753.2		1248.3	1404.26	1248.3	665.71		3436.7	0.68703	3436.7	0.87618
908	186900	34366.7		8.814	1495	8.801	1751.8		1249.84	1409.69	1249.84	672.955		3434.77	0.68696	3434.77	0.87584
907	188033	34833.3		8.827	1440.1	8.814	1759.8		1251.38	1415.11	1251.38	680.146		3432.84	0.68688	3432.84	0.87549
906	187333	34100		8.84	1552.4	8.827	1759.6		1252.92	1420.71	1252.92	687.416		3430.92	0.68681	3430.92	0.87515
905	187267	33766.7		8.853	1477.8	8.84	1780		1254.46	1426.86	1254.46	695.069		3428.99	0.68673	3428.99	0.87482
904	189433	33333.3		8.866	1425.4	8.853	1817.7		1256	1434.01	1256	703.466		3427.06	0.68667	3427.06	0.87448
903	187067	36200		8.879	1434	8.866	1807		1257.54	1442.69	1257.54	712.35		3425.13	0.68662	3425.13	0.87415
902	188733	36500		8.892	1520.9	8.879	1838.3		1259.08	1453.07	1259.08	720.847		3423.2	0.68659	3423.2	0.87385
901	187933	35966.7		8.905	1508.2	8.892	1857.3		1260.62	1464.8	1260.62	727.692		3421.27	0.68658	3421.27	0.87355
900	187467	35100		8.918	1473.8	8.905	1910.3		1262.15	1477.68	1262.15	734.482		3419.34	0.68659	3419.34	0.87325
899	187767	34066.7		8.931	1489.5	8.918	1898		1263.69	1491.73	1263.69	741.663		3417.42	0.68664	3417.42	0.87298
898	186733	35266.7		8.944	1492	8.931	1906		1265.23	1505.97	1265.23	749.281		3415.49	0.6867	3415.49	0.87272
897	187900	35600		8.957	1472.1	8.944	1923.9		1266.77	1520.31	1266.77	757.69		3413.56	0.68679	3413.56	0.87245
896	189433	34233.3		8.97	1590.3	8.957	1921.3		1268.31	1533.89	1268.31	766.621		3411.63	0.6869	3411.63	0.87219
895	188200	35966.7		8.983	1559.5	8.97	1930		1269.85	1546.85	1269.85	776.277		3409.7	0.68703	3409.7	0.87193
894	187767	36033.3		8.996	1595.1	8.983	1958.4		1271.39	1559.98	1271.39	786.702		3407.77	0.68716	3407.77	0.87166
893	188767	33833.3		9.009	1494.3	8.996	1957.1		1272.93	1573.38	1272.93	797.567		3405.84	0.68731	3405.84	0.8714
892	188100	33766.7		9.022	1522.3	9.009	1890.6		1274.47	1586.83	1274.47	808.501		3403.92	0.68745	3403.92	0.87114
891	187900	34333.3		9.035	1560.6	9.022	1871.2		1276.01	1600.44	1276.01	819.211		3401.99	0.68758	3401.99	0.87087
890	188233	33666.7		9.048	1586.1	9.035	1859.2		1277.55	1614.14	1277.55	829.901		3400.06	0.68771	3400.06	0.87061
889	188333	35733.3		9.061	1580	9.048	1866.5		1279.09	1627.92	1279.09	840.966		3398.13	0.68782	3398.13	0.87035
888	189733	34700		9.074	1605.7	9.061	1982.7		1280.63	1642.22	1280.63	852.777		3396.2	0.68793	3396.2	0.87009
887	189567	35633.3		9.087	1612.5	9.074	2007.6		1282.17	1657.61	1282.17	866.014		3394.27	0.68802	3394.27	0.86983
886	189033	34566.7		9.1	1530.4	9.087	2027		1283.7	1674.03	1283.7	880.553		3392.34	0.6881	3392.34	0.86957
885	188600	34133.3		9.113	1568.8	9.1	2147.5		1285.24	1691.5	1285.24	896.5		3390.42	0.68817	3390.42	0.86932
884	188533	34800		9.126	1591	9.113	2046.7		1286.78	1709.37	1286.78	913.265		3388.49	0.68823	3388.49	0.86907
883	188933	35200		9.139	1606.2	9.126	2027.5		1288.32	1729.64	1288.32	929.849		3386.56	0.68829	3386.56	0.86883
882	187233	33466.7		9.152	1619.2	9.139	2032.1		1289.86	1754.88	1289.86	946.128		3384.63	0.68835	3384.63	0.8686
881	188333	34800		9.165	1591.7	9.152	2126		1291.4	1781.29	1291.4	962.121		3382.7	0.68845	3382.7	0.86836
880	188500	34533.3		9.178	1571.3	9.165	2188.7		1292.94	1805.15	1292.94	977.962		3380.77	0.68858	3380.77	0.86814
879	188933	34966.7		9.191	1607.8	9.178	2093.8		1294.48	1828.21	1294.48	994.803		3378.84	0.68875	3378.84	0.8679
878	187900	34833.3		9.204	1631.4	9.191	2144.5		1296.02	1850.01	1296.02	1012.8		3376.92	0.68895	3376.92	0.86766
877	189033	34466.7		9.217	1681.9	9.204	2159.7		1297.56	1870.42	1297.56	1030.11		3374.99	0.68917	3374.99	0.86743
876	189000	35633.3		9.23	1687	9.217	2081.2		1299.1	1889.63	1299.1	1046.47		3373.06	0.6894	3373.06	0.86719
875	189133	35866.7		9.243	1711.2	9.23	2177		1300.64	1906.67	1300.64	1062.26		3371.13	0.68963	3371.13	0.86696
874	188500	34900		9.256	1642.2	9.243	2148.9		1302.18	1919.93	1302.18	1077.9		3369.2	0.68984	3369.2	0.86674
873	188833	35733.3		9.269	1642.1	9.256	2134		1303.72	1938.89	1303.72	1093.9		3367.27	0.69005	3367.27	0.86653
872	189033	34533.3		9.282	1695.4	9.269	2214.5		1305.25	1959.61	1305.25	1110.52		3365.34	0.69025	3365.34	0.86631
871	190100	34766.7		9.295	1689.4	9.282	2203		1306.79	1980.4	1306.79	1127.33		3363.42	0.69046	3363.42	0.8661
870	187700	35166.7		9.308	1668.8	9.295	2272.8		1308.33	2001.62	1308.33	1144.74		3361.49	0.69067	3361.49	0.86589
869	187600	36900		9.321	1684.5	9.308	2260.6		1309.87	2022.39	1309.87	1161.88		3359.56	0.69087	3359.56	0.86568
868	188033	36433.3		9.334	1665.6	9.321	2331.8		1311.41	2043.12	1311.41	1178.39		3357.63	0.69107	3357.63	0.86548
867	188933	36000		9.347	1719.8	9.334	2284.6		1312.95	2063.7	1312.95	1194.05		3355.7	0.69126	3355.7	0.86529
866	188100	34700		9.36	1778.3	9.347	2253.7		1314.49	2084.88	1314.49	1208.6		3353.77	0.69147	3353.77	0.86511
865	189567	35066.7		9.373	1748	9.36	2297.5		1316.03	2108.12	1316.03	1222.41		3351.85	0.6917	3351.85	0.86494
864	188933	33866.7		9.386	1719.7	9.373	2372.8		1317.57	2131.05	1317.57	1235.59		3349.92	0.69197	3349.92	0.86476
863	187267	33600		9.399	1734.4	9.386	2312.5		1319.11	2153.3	1319.11	1248.4		3347.99	0.69225	3347.99	0.86458
862	188167	35733.3		9.412	1739.1	9.399	2435.7		1320.65	2175.09	1320.65	1261.16		3346.06	0.69252	3346.06	0.86441
861	188567	34333.3		9.425	1754.4	9.412	2389.2		1322.19	2196.52	1322.19	1274.12		3344.13	0.69277	3344.13	0.86423
860	188533	36066.7		9.438	1802.9	9.425	2501.6		1323.73	2217.31	1323.73	1286.9		3342.2	0.69299	3342.2	0.86405
859	189733	35266.7		9.451	1788	9.438	2454.8		1325.27	2236.94	1325.27	1299.46		3340.27	0.69319	3340.27	0.86386
858	189433	35166.7		9.464	1744.2	9.451	2485.8		1326.8	2255.14	1326.8	1311.44		3338.35	0.69339	3338.35	0.8637
857	189533	34133.3		9.477	1755.4	9.464	2571.8		1328.34	2271.76	1328.34	1322.79		3336.42	0.69359	3336.42	0.86354
856	189733	33533.3		9.49	1765.2	9.477	2466		1329.88	2286.93	1329.88	1333.59		3334.49	0.69379	3334.49	0.86338
855	190433	35200		9.503	1768.5	9.49	2418.7		1331.42	2300.99	1331.42	1343.96		3332.56	0.69398	3332.56	0.86324
854	190333	35866.7		9.516	1797.6	9.503	2511.1		1332.96	2314.11	1332.96	1354.17		3330.63	0.69416	3330.63	0.8631
853	189833	36233.3		9.529	1820.1	9.516	2521.9		1334.5	2326.12	1334.5	1364.16		3328.7	0.69432	3328.7	0.86296
852	189400	35900		9.542	1873	9.529	2567.2		1336.04	2336.67	1336.04	1373.58		3326.77	0.69447	3326.77	0.86284
851	187967	35266.7		9.555	1874.6	9.542	2594.2		1337.58	2345.53	1337.58	1382.16		3324.85	0.69463	3324.85	0.86272
850	189233	36033.3		9.568	1826.2	9.555	2675.8		1339.12	2352.67	1339.12	1389.65		3322.92	0.69481	3322.92	0.86261
849	188833	35033.3		9.581	1902	9.568	2674.4		1340.66	2358.14	1340.66	1395.66		3320.99	0.69501	3320.99	0.86251
848	189500	35233.3		9.594	1924	9.581	2749.1		1342.2	2362.04	1342.2	1400.12		3319.06	0.69523	3319.06	0.8624
847	190000	36333.3		9.607	1928.3	9.594	2788.7		1343.74	2364.65	1343.74	1403.7		3317.13	0.69544	3317.13	0.8623
846	189233	34900		9.62	1935.6	9.607	2753.5		1345.28	2366.06	1345.28	1406.27		3315.2	0.69564	3315.2	0.86219
845	187800	35400		9.633	1957.6	9.62	2788.2		1346.82	2366.18	1346.82	1407.54		3313.27	0.69583	3313.27	0.86208
844	188533	34400		9.646	1970.7	9.633	2909.9		1348.35	2364.71	1348.35	1407.34		3311.35	0.696	3311.35	0.86195
843	190200	34500		9.659	1984.2	9.646	2947		1349.89	2361.41	1349.89	1405.62		3309.42	0.69618	3309.42	0.86182
842	190367	35600		9.672	2010	9.659	2901.4		1351.43	2355.99	1351.43	1402.15		3307.49	0.69637	3307.49	0.86168
841	187767	36400		9.685	2021	9.672	2894.5		1352.97	2348.2	1352.97	1397.09		3305.56	0.69657	3305.56	0.86155
840	189233	36166.7		9.698	2038	9.685	2946.2		1354.51	2338.75	1354.51	1391.14		3303.63	0.69676	3303.63	0.8614
839	189333	36066.7		9.711	2027	9.698	3033.9		1356.05	2328.13	1356.05	1385.24		3301.7	0.69693	3301.7	0.86125
838	189367	35433.3		9.724	2027.3	9.711	3150.9		1357.59	2316.99	1357.59	1379.8		3299.77	0.69707	3299.77	0.86111
837	190133	35400		9.737	2075.5	9.724	3193.8		1359.13	2305.84	1359.13	1374.13		3297.85	0.69717	3297.85	0.86095
836	190233	35666.7		9.75	2124.4	9.737	3181.7		1360.67	2293.79	1360.67	1368.73		3295.92	0.69724	3295.92	0.86079
835	188967	34733.3		9.763	2100.7	9.75	3148.9		1362.21	2280.64	1362.21	1362.88		3293.99	0.69729	3293.99	0.86064
834	187467	36533.3		9.776	2107	9.763	3169.7		1363.75	2266.36	1363.75	1356.34		3292.06	0.69733	3292.06	0.86047
833	189167	36733.3		9.789	2102.9	9.776	3263.8		1365.29	2250.7	1365.29	1348.36		3290.13	0.69736	3290.13	0.86032
832	189767	35900		9.802	2159.2	9.789	3365.2		1366.83	2233.67	1366.83	1338.69		3288.2	0.6974	3288.2	0.86017
831	190933	34733.3		9.815	2203.6	9.802	3385.8		1368.37	2215.28	1368.37	1328.04		3286.27	0.69745	3286.27	0.86001
830	191500	34233.3		9.828	2148	9.815	3441.9		1369.9	2196.06	1369.9	1316.65		3284.35	0.69751	3284.35	0.85985
829	189900	35766.7		9.841	2137.5	9.828	3439.5		1371.44	2176.3	1371.44	1304.83		3282.42	0.69758	3282.42	0.85968
828	190033	35833.3		9.854	2185.9	9.841	3401		1372.98	2156.36	1372.98	1293.01		3280.49	0.69767	3280.49	0.85951
827	189200	37633.3		9.867	2214.4	9.854	3500.6		1374.52	2136.43	1374.52	1280.91		3278.56	0.69777	3278.56	0.85933
826	190733	35166.7		9.88	2188.7	9.867	3515.1		1376.06	2116.62	1376.06	1268.38		3276.63	0.69788	3276.63	0.85914
825	190500	36733.3		9.893	2248.9	9.88	3508.6		1377.6	2096.85	1377.6	1254.6		3274.7	0.69798	3274.7	0.85894
824	189067	34200		9.906	2244.8	9.893	3661.7		1379.14	2076.71	1379.14	1239.72		3272.77	0.69807	3272.77	0.85874
823	189533	33800		9.919	2267.5	9.906	3709.3		1380.68	2056.58	1380.68	1224.35		3270.85	0.69813	3270.85	0.85854
822	190500	34200		9.932	2335.5	9.919	3745.4		1382.22	2036.91	1382.22	1209.55		3268.92	0.69817	3268.92	0.85833
821	191333	36033.3		9.945	2270.8	9.932	3798.8		1383.76	2018.03	1383.76	1195.55		3266.99	0.69818	3266.99	0.85813
820	191467	37533.3		9.958	2272.8	9.945	3828.2		1385.3	1999.71	1385.3	1182.17		3265.06	0.69818	3265.06	0.85792
819	190167	37933.3		9.971	2446.5	9.958	3841.5		1386.84	1981.84	1386.84	1169.56		3263.13	0.69817	3263.13	0.85771
818	189533	36066.7		9.984	2413.6	9.971	3874.7		1388.38	1964.37	1388.38	1157.42		3261.2	0.69816	3261.2	0.85751
817	189200	35900		9.997	2435.2	9.984	3992.5		1389.91	1946.79	1389.91	1145.25		3259.27	0.69817	3259.27	0.85731
816	190200	36400		10.01	2338.4	9.997	4047.8		1391.45	1929.28	1391.45	1132.87		3257.35	0.6982	3257.35	0.85711
815	191300	35200		10.023	2433.4	10.01	4094.2		1392.99	1912.38	1392.99	1120		3255.42	0.69825	3255.42	0.85692
814	190467	35200		10.036	2368.3	10.023	4175.9		1394.53	1895.9	1394.53	1106.24		3253.49	0.69832	3253.49	0.85673
813	190567	36266.7		10.049	2402.5	10.036	4215.2		1396.07	1879.56	1396.07	1091.85		3251.56	0.69839	3251.56	0.85653
812	191800	35966.7		10.062	2515.4	10.049	4304.1		1397.61	1863.54	1397.61	1077.67		3249.63	0.69846	3249.63	0.85633
811	193033	36133.3		10.075	2626.9	10.062	4421.1		1399.15	1848.13	1399.15	1064.19		3247.7	0.69854	3247.7	0.85612
810	191033	36466.7		10.088	2617.9	10.075	4376.7		1400.69	1833.14	1400.69	1051.63		3245.77	0.69861	3245.77	0.85591
809	190667	36100		10.101	2511.9	10.088	4380		1402.23	1818.22	1402.23	1039.61		3243.85	0.69869	3243.85	0.85569
808	191300	35033.3		10.114	2608.2	10.101	4568.3		1403.77	1803.49	1403.77	1027.94		3241.92	0.69877	3241.92	0.85547
807	191233	35200		10.127	2647.9	10.114	4575.9		1405.31	1788.69	1405.31	1016.29		3239.99	0.69885	3239.99	0.85525
806	190833	35833.3		10.14	2599	10.127	4615.4		1406.85	1773.7	1406.85	1004.79		3238.06	0.69891	3238.06	0.85503
805	190133	36300		10.153	2691.2	10.14	4693.4		1408.39	1758.8	1408.39	993.405		3236.13	0.69896	3236.13	0.8548
804	190333	36600		10.166	2659.3	10.153	4666.7		1409.93	1744.52	1409.93	982.149		3234.2	0.699	3234.2	0.85458
803	189433	36333.3		10.179	2746.4	10.166	4776.3		1411.46	1731.62	1411.46	971.195		3232.27	0.69905	3232.27	0.85435
802	190633	36066.7		10.192	2718.9	10.179	4929.9		1413	1720.02	1413	960.567		3230.35	0.6991	3230.35	0.85415
801	190933	36133.3		10.205	2861.9	10.192	4970.4		1414.54	1709.27	1414.54	949.942		3228.42	0.69914	3228.42	0.85394
800	191467	37000		10.218	2837.2	10.205	4967.8		1416.08	1699.19	1416.08	939.242		3226.49	0.69919	3226.49	0.85373
799	190833	36633.3		10.231	2899	10.218	5084.1		1417.62	1689.45	1417.62	928.289		3224.56	0.69922	3224.56	0.85353
798	189267	37800		10.244	2973.2	10.231	5209.2		1419.16	1679.85	1419.16	917.548		3222.63	0.69925	3222.63	0.85333
797	189600	34133.3		10.257	2960.2	10.244	5332.3		1420.7	1670.64	1420.7	907.273		3220.7	0.69929	3220.7	0.85314
796	189300	36633.3		10.27	2950.1	10.257	5366.8		1422.24	1661.81	1422.24	897.667		3218.77	0.69934	3218.77	0.85294
795	190067	36600		10.283	3072.6	10.27	5389.1		1423.78	1653.46	1423.78	887.003		3216.85	0.69941	3216.85	0.85274
794	190300	36900		10.296	3029.1	10.283	5433.4		1425.32	1645.22	1425.32	879.407		3214.92	0.69949	3214.92	0.85255
793	191167	36466.7		10.309	3191.8	10.296	5504.6		1426.86	1636.31	1426.86	872.349		3212.99	0.69958	3212.99	0.85235
792	191467	37100		10.322	3157.9	10.309	5590.5		1428.4	1626.72	1428.4	865.549		3211.06	0.69966	3211.06	0.85215
791	190800	35500		10.335	3215.3	10.322	5647.5		1429.94	1616.61	1429.94	858.917		3209.13	0.69974	3209.13	0.85197
790	191467	37566.7		10.348	3257.7	10.335	5663.5		1431.48	1606.26	1431.48	852.486		3207.2	0.69981	3207.2	0.85178
789	193733	38066.7		10.361	3237	10.348	5768.4		1433.01	1595.99	1433.01	846.864		3205.27	0.69988	3205.27	0.8516
788	193867	35400		10.374	3350.6	10.361	5818.3		1434.55	1586.28	1434.55	842.049		3203.35	0.69995	3203.35	0.85143
787	191567	35433.3		10.387	3368.5	10.374	5910.6		1436.09	1576.73	1436.09	838.143		3201.42	0.70003	3201.42	0.85126
786	193167	36166.7		10.4	3399.9	10.387	6033.1		1437.63	1567.66	1437.63	834.718		3199.49	0.7001	3199.49	0.85111
785	191500	35033.3		10.413	3475	10.4	6009.3		1439.17	1559.01	1439.17	833.855		3197.56	0.70018	3197.56	0.85095
784	191167	36133.3		10.426	3510.1	10.413	6179.3		1440.71	1551.28	1440.71	827.703		3195.63	0.70025	3195.63	0.85082
783	190667	37700		10.439	3517.2	10.426	6249.1		1442.25	1545.19	1442.25	819.438		3193.7	0.70032	3193.7	0.85068
782	190900	35966.7		10.452	3658.3	10.439	6317.6		1443.79	1540	1443.79	809.992		3191.77	0.7004	3191.77	0.85055
781	192867	35566.7		10.465	3709.1	10.452	6504.8		1445.33	1535.37	1445.33	799.3		3189.85	0.70048	3189.85	0.85043
780	191300	36033.3		10.478	3768.5	10.465	6577.1		1446.87	1531.22	1446.87	793.168		3187.92	0.70055	3187.92	0.8503
779	191700	39033.3		10.491	3793.3	10.478	6558.1		1448.41	1527.58	1448.41	789.167		3185.99	0.70062	3185.99	0.85017
778	191267	36833.3		10.504	3847.7	10.491	6639.2		1449.95	1524.19	1449.95	788.604		3184.06	0.70069	3184.06	0.85005
777	192200	36000		10.517	3950.5	10.504	6794.3		1451.49	1521.23	1451.49	790.394		3182.13	0.70074	3182.13	0.84994
776	191733	37100		10.53	4035.1	10.517	6785.9		1453.03	1518.75	1453.03	799.919		3180.2	0.7008	3180.2	0.84983
775	191067	36600		10.543	4112.6	10.53	6785		1454.56	1516.71	1454.56	807.971		3178.27	0.70086	3178.27	0.84971
774	191233	37466.7		10.556	4175.1	10.543	7052		1456.1	1515.02	1456.1	809.906		3176.35	0.70092	3176.35	0.8496
773	190800	36800		10.569	4202.9	10.556	7008.5		1457.64	1513.57	1457.64	810.876		3174.42	0.70099	3174.42	0.8495
772	192333	37833.3		10.582	4313.5	10.569	7253		1459.18	1512.35	1459.18	808.713		3172.49	0.70106	3172.49	0.8494
771	191733	38933.3		10.595	4418.8	10.582	7190.5		1460.72	1511.4	1460.72	802.112		3170.56	0.70113	3170.56	0.84932
770	191800	36900		10.608	4475.8	10.595	7234.9		1462.26	1510.74	1462.26	792.342		3168.63	0.70121	3168.63	0.84924
769	192267	37266.7		10.621	4579.2	10.608	7423		1463.8	1510.38	1463.8	783.335		3166.7	0.70131	3166.7	0.84917
768	190900	36566.7		10.634	4614.4	10.621	7484.7		1465.34	1510.38	1465.34	776.828		3164.77	0.70143	3164.77	0.84913
767	191467	36600		10.647	4692.6	10.634	7440.2		1466.88	1510.77	1466.88	771.39		3162.85	0.70156	3162.85	0.84908
766	192400	37633.3		10.66	4810	10.647	7532.7		1468.42	1511.62	1468.42	769.663		3160.92	0.70169	3160.92	0.84905
765	192167	36500		10.673	4903	10.66	7716.5		1469.96	1512.97	1469.96	769.674		3158.99	0.70181	3158.99	0.84901
764	190400	36833.3		10.686	5018.8	10.673	7823.4		1471.5	1514.48	1471.5	767.897		3157.06	0.70192	3157.06	0.84898
763	192433	37100		10.699	5103.1	10.686	7952.2		1473.04	1515.99	1473.04	766.377		3155.13	0.70201	3155.13	0.84895
762	192267	36933.3		10.712	5155.4	10.699	7983.5		1474.58	1517.47	1474.58	765.395		3153.2	0.70211	3153.2	0.84893
761	192700	37966.7		10.725	5269	10.712	8143.2		1476.11	1518.71	1476.11	764.799		3151.27	0.70221	3151.27	0.8489
760	193633	37766.7		10.738	5403.5	10.725	8367		1477.65	1519.53	1477.65	764.627		3149.35	0.7023	3149.35	0.84888
759	192467	37400		10.751	5528.3	10.738	8326.3		1479.19	1520.05	1479.19	764.99		3147.42	0.7024	3147.42	0.84886
758	193100	36733.3		10.764	5619	10.751	8524.9		1480.73	1520.27	1480.73	765.913		3145.49	0.70248	3145.49	0.84885
757	191733	35933.3		10.777	5824.3	10.764	8581.9		1482.27	1520.23	1482.27	767.628		3143.56	0.70254	3143.56	0.84884
756	193500	35100		10.79	5961.7	10.777	8619.7		1483.81	1520.15	1483.81	770.086		3141.63	0.70259	3141.63	0.84882
755	192167	35933.3		10.803	5993.6	10.79	8764.3		1485.35	1520.35	1485.35	772.603		3139.7	0.70263	3139.7	0.8488
754	192800	36666.7		10.816	6229	10.803	8945.2		1486.89	1521.37	1486.89	774.434		3137.77	0.70268	3137.77	0.8488
753	193433	36833.3		10.829	6349.9	10.816	9009.4		1488.43	1523.69	1488.43	776.047		3135.85	0.70274	3135.85	0.84881
752	191867	37466.7		10.842	6337.3	10.829	9142.2		1489.97	1526.19	1489.97	777.431		3133.92	0.70282	3133.92	0.84883
751	191533	36066.7		10.855	6458.6	10.842	9462.1		1491.51	1529.11	1491.51	778.561		3131.99	0.70292	3131.99	0.84886
750	191700	37233.3		10.868	6722	10.855	9502.6		1493.05	1532.47	1493.05	779.671		3130.06	0.70304	3130.06	0.8489
749	193400	38233.3		10.881	6827.6	10.868	9588.1		1494.59	1535.07	1494.59	781.005		3128.13	0.70316	3128.13	0.84895
748	191967	38166.7		10.894	6970.8	10.881	9548.3		1496.13	1537.38	1496.13	782.866		3126.2	0.7033	3126.2	0.84901
747	192533	38600		10.907	7280.5	10.894	9740.5		1497.66	1539.65	1497.66	785.108		3124.27	0.70344	3124.27	0.84908
746	192933	39766.7		10.92	7417.8	10.907	9859.1		1499.2	1542.29	1499.2	787.832		3122.35	0.70359	3122.35	0.84915
745	192500	36900		10.933	7556.6	10.92	9989.7		1500.74	1545.36	1500.74	790.907		3120.42	0.70374	3120.42	0.84925
744	192700	37766.7		10.946	7671.3	10.933	10039.7		1502.28	1548.99	1502.28	794.25		3118.49	0.70387	3118.49	0.84935
743	193800	38266.7		10.959	7912.7	10.946	10235.1		1503.82	1552.79	1503.82	797.588		3116.56	0.704	3116.56	0.84947
742	192967	38133.3		10.972	8107.7	10.959	10281		1505.36	1556.5	1505.36	800.254		3114.63	0.70409	3114.63	0.8496
741	193733	37800		10.985	8298.7	10.972	10441.3		1506.9	1559.78	1506.9	803.979		3112.7	0.70416	3112.7	0.84975
740	192667	38166.7		10.998	8546.8	10.985	10577.1		1508.44	1562.63	1508.44	808.604		3110.77	0.7042	3110.77	0.8499
739	192133	36933.3		11.011	8753.5	10.998	10708.7		1509.98	1565.3	1509.98	814.843		3108.85	0.70423	3108.85	0.85006
738	193400	38433.3		11.024	9021.1	11.011	10895.5		1511.52	1568.63	1511.52	821.723		3106.92	0.70427	3106.92	0.85025
737	192567	37366.7		11.037	9120.1	11.024	10924.6		1513.06	1573.45	1513.06	829.186		3104.99	0.70431	3104.99	0.85045
736	192633	36966.7		11.05	9263.5	11.037	11021.1		1514.6	1579.15	1514.6	836.692		3103.06	0.70437	3103.06	0.85068
735	193533	36100		11.063	9605.6	11.05	11131.4		1516.14	1585.61	1516.14	844.35		3101.13	0.70447	3101.13	0.85093
734	193700	36600		11.076	9809.5	11.063	11298.3		1517.68	1592.58	1517.68	852.218		3099.2	0.70458	3099.2	0.85118
733	193400	36833.3		11.089	10018.4	11.076	11485.5		1519.21	1599.68	1519.21	860.411		3097.27	0.70472	3097.27	0.85145
732	193100	37900		11.102	10161.8	11.089	11645.6		1520.75	1607.19	1520.75	868.368		3095.35	0.70488	3095.35	0.85173
731	193167	37200		11.115	10433.3	11.102	11750.1		1522.29	1615.4	1522.29	874.432		3093.42	0.70505	3093.42	0.852
730	193500	39533.3		11.128	10647.2	11.115	11768.9		1523.83	1624.55	1523.83	879.729		3091.49	0.70524	3091.49	0.85228
729	193033	39400		11.141	10804.8	11.128	11839.7		1525.37	1634.47	1525.37	884.048		3089.56	0.70543	3089.56	0.85256
728	193000	37833.3		11.154	11005.1	11.141	11965.5		1526.91	1645.04	1526.91	888.425		3087.63	0.70561	3087.63	0.85284
727	193000	37566.7		11.167	11166	11.154	12014.8		1528.45	1656.01	1528.45	892.842		3085.7	0.70576	3085.7	0.85311
726	194667	38933.3		11.18	11629	11.167	12019.9		1529.99	1667.43	1529.99	897.808		3083.77	0.7059	3083.77	0.85338
725	193600	39133.3		11.193	11675.1	11.18	12140.4		1531.53	1679.43	1531.53	903.008		3081.85	0.70602	3081.85	0.85364
724	192267	37666.7		11.206	11906.5	11.193	12112.3		1533.07	1691.97	1533.07	908.925		3079.92	0.70613	3079.92	0.85389
723	194267	37766.7		11.219	11890.7	11.206	12141.1		1534.61	1704.88	1534.61	915.756		3077.99	0.70623	3077.99	0.85413
722	194033	39533.3		11.232	12319.4	11.219	12288.1		1536.15	1718.76	1536.15	923.586		3076.06	0.70632	3076.06	0.85435
721	193733	38033.3		11.245	12395.4	11.232	12231.5		1537.69	1733.23	1537.69	932.935		3074.13	0.70639	3074.13	0.85457
720	195533	37066.7		11.258	12709.4	11.245	12118.6		1539.23	1747.8	1539.23	943.379		3072.2	0.70644	3072.2	0.85479
719	195267	36333.3		11.271	12881	11.258	12200.9		1540.76	1762.61	1540.76	955.513		3070.27	0.70648	3070.27	0.85501
718	195733	39633.3		11.284	13011.8	11.271	12261.3		1542.3	1777.39	1542.3	968.993		3068.35	0.70652	3068.35	0.85522
717	194667	38000		11.297	13222.1	11.284	12245		1543.84	1792.6	1543.84	983.672		3066.42	0.70657	3066.42	0.85542
716	193433	36333.3		11.31	13188.5	11.297	12266.9		1545.38	1808.57	1545.38	998.946		3064.49	0.70665	3064.49	0.85562
715	195100	38166.7		11.323	13380.4	11.31	12329		1546.92	1825.22	1546.92	1015.05		3062.56	0.70674	3062.56	0.85581
714	194100	37100		11.336	13723.6	11.323	12399		1548.46	1842.79	1548.46	1031.44		3060.63	0.70684	3060.63	0.85599
713	193933	38800		11.349	13713	11.336	12225.3		1550	1860.79	1550	1047.67		3058.7	0.70695	3058.7	0.85616
712	193500	37633.3		11.362	14107.7	11.349	12048.9		1551.54	1880.21	1551.54	1063.61		3056.77	0.70705	3056.77	0.85634
711	193000	39466.7		11.375	14029.6	11.362	12027.1		1553.08	1900.2	1553.08	1078.29		3054.85	0.70715	3054.85	0.85649
710	194967	38300		11.388	14063.3	11.375	11998.3		1554.62	1921.59	1554.62	1093.42		3052.92	0.70726	3052.92	0.85665
709	194100	37566.7		11.401	14100	11.388	11946.5		1556.16	1943.96	1556.16	1109.74		3050.99	0.70737	3050.99	0.85679
708	195700	37266.7		11.414	14098	11.401	11737.5		1557.7	1967.29	1557.7	1126.2		3049.06	0.70749	3049.06	0.85694
707	193233	37933.3		11.427	14097	11.414	11593.1		1559.24	1991.57	1559.24	1142		3047.13	0.70761	3047.13	0.85706
706	194033	36900		11.44	14139.6	11.427	11441.2		1560.77	2016.61	1560.77	1157.02		3045.2	0.70772	3045.2	0.85719
705	194467	38133.3		11.453	14282	11.44	11347.6		1562.31	2042.06	1562.31	1172.4		3043.27	0.70781	3043.27	0.85731
704	193333	37400		11.466	14376.3	11.453	11211.8		1563.85	2066.94	1563.85	1188.25		3041.35	0.70788	3041.35	0.85741
703	193267	36433.3		11.479	14164.9	11.466	11168.1		1565.39	2090.86	1565.39	1204.42		3039.42	0.70793	3039.42	0.85752
702	194400	35400		11.492	14326.7	11.479	11057.5		1566.93	2112.74	1566.93	1220.7		3037.49	0.70796	3037.49	0.85761
701	193667	37800		11.505	14134.9	11.492	10926.5		1568.47	2133.06	1568.47	1236.86		3035.56	0.70799	3035.56	0.8577
700	193733	39333.3		11.518	14167	11.505	10757.9		1570.01	2151.86	1570.01	1253.27		3033.63	0.70801	3033.63	0.85778
699	192933	39300		11.531	14052.3	11.518	10503		1571.55	2169.66	1571.55	1270.08		3031.7	0.70802	3031.7	0.85786
698	193000	38300		11.544	13979.4	11.531	10477.6		1573.09	2186.97	1573.09	1286.99		3029.77	0.70805	3029.77	0.85795
697	194900	38466.7		11.557	13887.5	11.544	10334.6		1574.63	2203.13	1574.63	1302.69		3027.85	0.7081	3027.85	0.85802
696	194433	37133.3		11.57	13704.6	11.557	9971.1		1576.17	2219.09	1576.17	1317.59		3025.92	0.70817	3025.92	0.85809
695	194267	37700		11.583	13414.1	11.57	9787.1		1577.71	2235.9	1577.71	1331.85		3023.99	0.70826	3023.99	0.85816
694	193600	36500		11.596	13373.6	11.583	9638.7		1579.25	2253.32	1579.25	1345.35		3022.06	0.70835	3022.06	0.85824
693	195433	37033.3		11.609	13257.2	11.596	9562.7		1580.79	2271.36	1580.79	1358.12		3020.13	0.70844	3020.13	0.85831
692	195467	35800		11.622	13005.8	11.609	9326.8		1582.32	2289.36	1582.32	1370.23		3018.2	0.70852	3018.2	0.85838
691	193700	36933.3		11.635	12822.8	11.622	8899		1583.86	2305.51	1583.86	1381.69		3016.27	0.7086	3016.27	0.85847
690	194300	37800		11.648	12793.8	11.635	8723		1585.4	2320.06	1585.4	1392.08		3014.35	0.70866	3014.35	0.85857
689	194700	38433.3		11.661	12356.9	11.648	8715.7		1586.94	2332.79	1586.94	1400.14		3012.42	0.70871	3012.42	0.85868
688	195067	40233.3		11.674	12251.2	11.661	8342.9		1588.48	2342.9	1588.48	1407.61		3010.49	0.70875	3010.49	0.8588
687	193967	38733.3		11.687	12056	11.674	8110.4		1590.02	2351.3	1590.02	1414.06		3008.56	0.70878	3008.56	0.85893
686	193667	37233.3		11.7	11903.9	11.687	8011.2		1591.56	2358.01	1591.56	1419.54		3006.63	0.70882	3006.63	0.85905
685	195167	38133.3		11.713	11666.5	11.7	7961.3		1593.1	2363.98	1593.1	1423.87		3004.7	0.70885	3004.7	0.85919
684	194700	37933.3		11.726	11335.9	11.713	7788		1594.64	2367.97	1594.64	1427.04		3002.77	0.70889	3002.77	0.85933
683	194333	38133.3		11.739	11248	11.726	7486.9		1596.18	2370.6	1596.18	1429.41		3000.85	0.70894	3000.85	0.85947
682	194167	37266.7		11.752	10865.6	11.739	7310.2		1597.72	2370.08	1597.72	1431.38		2998.92	0.70899	2998.92	0.85963
681	194767	37933.3		11.765	10678.8	11.752	6974.5		1599.26	2364.84	1599.26	1431.35		2996.99	0.70905	2996.99	0.85978
680	194733	39666.7		11.778	10563.6	11.765	7021.3		1600.8	2355.18	1600.8	1428.76		2995.06	0.70913	2995.06	0.85994
679	195133	38500		11.791	10149.5	11.778	6770.7		1602.34	2341.73	1602.34	1423.68		2993.13	0.70921	2993.13	0.86008
678	194133	38733.3		11.804	10045.3	11.791	6603.8		1603.87	2322.93	1603.87	1415.17		2991.2	0.7093	2991.2	0.86023
677	194200	39533.3		11.817	9823.3	11.804	6574.4		1605.41	2303.86	1605.41	1402.57		2989.27	0.70939	2989.27	0.86036
676	195567	41500		11.83	9505.2	11.817	6306.8		1606.95	2282.54	1606.95	1386.28		2987.35	0.70946	2987.35	0.86049
675	195067	37666.7		11.843	9499.3	11.83	6054.9		1608.49	2258.61	1608.49	1366.53		2985.42	0.70952	2985.42	0.86062
674	195200	38333.3		11.856	9380.8	11.843	6080.4		1610.03	2232.06	1610.03	1344.63		2983.49	0.70957	2983.49	0.86075
673	194967	40200		11.869	8888.3	11.856	5851.5		1611.57	2202.7	1611.57	1322.27		2981.56	0.7096	2981.56	0.86086
672	195067	40066.7		11.882	8688.9	11.869	5767.2		1613.11	2171.12	1613.11	1298.12		2979.63	0.70962	2979.63	0.86098
671	195533	38300		11.895	8478.8	11.882	5723.6		1614.65	2137.07	1614.65	1271.36		2977.7	0.70964	2977.7	0.86109
670	194700	37433.3		11.908	8195.1	11.895	5448.9		1616.19	2103.8	1616.19	1242.22		2975.77	0.70964	2975.77	0.86119
669	193900	38333.3		11.921	8078.5	11.908	5440.4		1617.73	2069.61	1617.73	1210.29		2973.85	0.70963	2973.85	0.86128
668	194700	39200		11.934	7875.3	11.921	5245.1		1619.27	2029.52	1619.27	1177.94		2971.92	0.70961	2971.92	0.86136
667	195500	40200		11.947	7745.4	11.934	5101.8		1620.81	1986.14	1620.81	1145.27		2969.99	0.70957	2969.99	0.86144
666	193767	39666.7		11.96	7537.2	11.947	5038.4		1622.35	1940.96	1622.35	1108.86		2968.06	0.70952	2968.06	0.86152
665	197300	40933.3		11.973	7322.9	11.96	4898.3		1623.89	1894.46	1623.89	1073.51		2966.13	0.70948	2966.13	0.86161
664	196833	39000		11.986	7070.9	11.973	4655.5		1625.42	1845.92	1625.42	1036.53		2964.2	0.70946	2964.2	0.8617
663	195833	39966.7		11.999	6887.2	11.986	4777.2		1626.96	1796.66	1626.96	998.317		2962.28	0.70947	2962.28	0.86181
662	194767	38400		12.012	6803.2	11.999	4500.6		1628.5	1747.33	1628.5	958.64		2960.35	0.70952	2960.35	0.86191
661	194500	39200		12.025	6635.4	12.012	4286.9		1630.04	1697.61	1630.04	917.697		2958.42	0.70961	2958.42	0.86202
660	195533	40900		12.038	6483.6	12.025	4346.9		1631.58	1648.98	1631.58	877.598		2956.49	0.70972	2956.49	0.86213
659	196833	42000		12.051	6288.2	12.038	4354.8		1633.12	1602.25	1633.12	840.181		2954.56	0.70985	2954.56	0.86224
658	194033	41033.3		12.064	6120.9	12.051	4299.2		1634.66	1558.55	1634.66	803.607		2952.63	0.70999	2952.63	0.86235
657	194500	40033.3		12.077	6056.4	12.064	4065.2		1636.2	1518.08	1636.2	769.909		2950.7	0.71012	2950.7	0.86245
656	194900	40466.7		12.09	5849.4	12.077	4005.2		1637.74	1480.45	1637.74	738.456		2948.78	0.71024	2948.78	0.86255
655	195233	40633.3		12.103	5654.3	12.09	3924.9		1639.28	1445.29	1639.28	709.437		2946.85	0.71034	2946.85	0.86265
654	195300	39600		12.116	5572.2	12.103	3923.7		1640.82	1412.87	1640.82	683.357		2944.92	0.71043	2944.92	0.86271
653	195733	41100		12.129	5486.2	12.116	3921.5		1642.36	1386.93	1642.36	659.953		2942.99	0.71049	2942.99	0.86275
652	195267	42133.3		12.142	5384.7	12.129	3792.8		1643.9	1360.41	1643.9	639.235		2941.06	0.71052	2941.06	0.86275
651	195967	39500		12.155	5208.4	12.142	3607.1		1645.44	1336.49	1645.44	623.122		2939.13	0.71051	2939.13	0.86274
650	195100	39600		12.168	5039.5	12.155	3592.9		1646.97	1314.58	1646.97	607.126		2937.2	0.71047	2937.2	0.8627
649	195367	38333.3		12.181	4879.9	12.168	3461.5		1648.51	1294.65	1648.51	592.199		2935.28	0.71039	2935.28	0.86265
648	196400	39300		12.194	4787	12.181	3390.6		1650.05	1276.61	1650.05	578.946		2933.35	0.71031	2933.35	0.86261
647	195733	40300		12.207	4662	12.194	3378.6		1651.59	1260.32	1651.59	567.108		2931.42	0.71024	2931.42	0.86258
646	196967	42466.7		12.22	4660.7	12.207	3327.1		1653.13	1245.58	1653.13	556.786		2929.49	0.7102	2929.49	0.86257
645	195767	41100		12.233	4585.7	12.22	3320.3		1654.67	1232.47	1654.67	547.752		2927.56	0.7102	2927.56	0.86259
644	195167	39200		12.246	4357.5	12.233	3215		1656.21	1220.62	1656.21	539.818		2925.63	0.71024	2925.63	0.86263
643	196767	38700		12.259	4258.3	12.246	3148		1657.75	1209.99	1657.75	532.767		2923.7	0.71032	2923.7	0.86269
642	195133	39800		12.272	4334.3	12.259	3161.9		1659.29	1200.45	1659.29	526.444		2921.78	0.71042	2921.78	0.86279
641	197933	40033.3		12.285	4254.9	12.272	3023.9		1660.83	1192	1660.83	520.827		2919.85	0.71054	2919.85	0.86293
640	198267	39800		12.298	4086	12.285	3057.1		1662.37	1184.57	1662.37	515.875		2917.92	0.71066	2917.92	0.8631
639	198400	40433.3		12.311	3997	12.298	3011.5		1663.91	1178.15	1663.91	511.394		2915.99	0.71079	2915.99	0.8633
638	196367	42100		12.324	3886.2	12.311	2965.1		1665.45	1172.7	1665.45	507.206		2914.06	0.71092	2914.06	0.86353
637	196267	40766.7		12.337	3824	12.324	2926.2		1666.99	1168.03	1666.99	503.542		2912.13	0.71104	2912.13	0.86375
636	196500	41400		12.35	3790.8	12.337	2828.8		1668.52	1163.97	1668.52	499.874		2910.2	0.71115	2910.2	0.86398
635	198733	40966.7		12.363	3740.1	12.35	2775.5		1670.06	1160.32	1670.06	496.486		2908.28	0.71124	2908.28	0.8642
634	198000	39300		12.376	3648.5	12.363	2823.4		1671.6	1156.73	1671.6	492.988		2906.35	0.7113	2906.35	0.86439
633	197367	39566.7		12.389	3592.7	12.376	2734.1		1673.14	1153.3	1673.14	489.908		2904.42	0.71135	2904.42	0.86457
632	197800	40600		12.402	3501.4	12.389	2696.3		1674.68	1149.95	1674.68	487.224		2902.49	0.71139	2902.49	0.86474
631	196533	40433.3		12.415	3430	12.402	2641.1		1676.22	1146.94	1676.22	484.302		2900.56	0.71144	2900.56	0.86489
630	197867	40633.3		12.428	3426.5	12.415	2645.7		1677.76	1144.27	1677.76	480.955		2898.63	0.7115	2898.63	0.86504
629	197700	41000		12.441	3344.9	12.428	2704.7		1679.3	1141.47	1679.3	477.04		2896.7	0.71157	2896.7	0.86515
628	197967	41366.7		12.454	3175.9	12.441	2640.3		1680.84	1138.7	1680.84	473.191		2894.78	0.71164	2894.78	0.86526
627	196700	40266.7		12.467	3151.4	12.454	2511.2		1682.38	1136.04	1682.38	469.728		2892.85	0.7117	2892.85	0.86535
626	195800	40500		12.48	3078.6	12.467	2526.4		1683.92	1133.08	1683.92	466.776		2890.92	0.71175	2890.92	0.86541
625	196633	40800		12.493	3062.8	12.48	2554.7		1685.46	1129.11	1685.46	464.21		2888.99	0.7118	2888.99	0.86546
624	197800	40533.3		12.506	3077.5	12.493	2497.3		1687	1126.41	1687	461.515		2887.06	0.71183	2887.06	0.86552
623	199833	41466.7		12.519	3010.8	12.506	2444.3		1688.54	1124.07	1688.54	458.836		2885.13	0.71186	2885.13	0.86557
622	197800	40833.3		12.532	2924.7	12.519	2402.2		1690.07	1122.03	1690.07	456.334		2883.2	0.71189	2883.2	0.86563
621	196733	41433.3		12.545	2939.1	12.532	2392.6		1691.61	1120.28	1691.61	454.419		2881.28	0.71192	2881.28	0.86567
620	197367	39700		12.558	2919	12.545	2406.2		1693.15	1118.95	1693.15	453.294		2879.35	0.71194	2879.35	0.86572
619	197033	40266.7		12.571	2915.5	12.558	2368.4		1694.69	1117.8	1694.69	452.742		2877.42	0.71195	2877.42	0.86574
618	199033	40166.7		12.584	2875.8	12.571	2337.7		1696.23	1116.89	1696.23	452.645		2875.49	0.71196	2875.49	0.86574
617	197400	41833.3		12.597	2774.2	12.584	2301.9		1697.77	1115.96	1697.77	452.783		2873.56	0.71196	2873.56	0.86571
616	196600	41000		12.61	2715.9	12.597	2259.5		1699.31	1114.9	1699.31	452.91		2871.63	0.71195	2871.63	0.86567
615	197400	40500		12.623	2741.8	12.61	2248.2		1700.85	1113.71	1700.85	452.817		2869.7	0.71194	2869.7	0.86563
614	196833	41933.3		12.636	2612.2	12.623	2235.2		1702.39	1112.26	1702.39	452.444		2867.78	0.71192	2867.78	0.86557
613	197667	40866.7		12.649	2615.3	12.636	2219.8		1703.93	1110.75	1703.93	451.895		2865.85	0.71189	2865.85	0.86551
612	198500	41466.7		12.662	2597	12.649	2176.8		1705.47	1109.21	1705.47	451.143		2863.92	0.71185	2863.92	0.86545
611	199233	42133.3		12.675	2517.4	12.662	2147.7		1707.01	1107.47	1707.01	450.212		2861.99	0.71182	2861.99	0.86539
610	196800	42400		12.688	2530.6	12.675	2137.2		1708.55	1105.53	1708.55	449.276		2860.06	0.71179	2860.06	0.86533
609	197300	43133.3		12.701	2451.4	12.688	2127.1		1710.09	1103.57	1710.09	448.467		2858.13	0.71176	2858.13	0.86527
608	197000	43233.3		12.714	2507.8	12.701	2089.1		1711.62	1101.61	1711.62	447.62		2856.2	0.71175	2856.2	0.86524
607	198133	41633.3		12.727	2424.1	12.714	2055.7		1713.16	1099.9	1713.16	446.672		2854.28	0.71175	2854.28	0.86522
606	197933	41900		12.74	2451.3	12.727	2085		1714.7	1098.59	1714.7	445.304		2852.35	0.71177	2852.35	0.86525
605	196833	41133.3		12.753	2347.6	12.74	2052.7		1716.24	1097.65	1716.24	443.854		2850.42	0.71181	2850.42	0.86529
604	197967	42800		12.766	2371.8	12.753	2048		1717.78	1097.15	1717.78	442.732		2848.49	0.71188	2848.49	0.86537
603	199533	42666.7		12.779	2314.3	12.766	1986.4		1719.32	1096.94	1719.32	442.06		2846.56	0.71196	2846.56	0.86547
602	196600	41833.3		12.792	2203.2	12.779	2004.4		1720.86	1096.92	1720.86	441.82		2844.63	0.71205	2844.63	0.86558
601	196967	42700		12.805	2326.8	12.792	2000.8		1722.4	1096.99	1722.4	441.729		2842.7	0.71214	2842.7	0.86568
600	197700	42533.3		12.818	2235.2	12.805	1930.6		1723.94	1096.87	1723.94	441.597		2840.78	0.71221	2840.78	0.86577
599	197733	41300		12.831	2229.6	12.818	1883.4		1725.48	1096.49	1725.48	441.296		2838.85	0.71227	2838.85	0.86585
598	196700	41566.7		12.844	2202.2	12.831	1951.7		1727.02	1095.9	1727.02	440.792		2836.92	0.71232	2836.92	0.86593
597	197667	42833.3		12.857	2146.6	12.844	1881.2		1728.56	1095.15	1728.56	440.085		2834.99	0.71236	2834.99	0.86599
596	197967	41700		12.87	2116.3	12.857	1846.1		1730.1	1094.05	1730.1	439.365		2833.06	0.71239	2833.06	0.86604
595	197500	41666.7		12.883	2163.3	12.87	1935.2		1731.63	1092.93	1731.63	438.81		2831.13	0.7124	2831.13	0.86607
594	199267	42433.3		12.896	2181.3	12.883	1878.9		1733.17	1091.91	1733.17	438.43		2829.2	0.71241	2829.2	0.86609
593	199133	41400		12.909	1999.8	12.896	1869.6		1734.71	1090.95	1734.71	438.138		2827.28	0.71241	2827.28	0.86609
592	199033	40666.7		12.922	2019.8	12.909	1911.9		1736.25	1090.29	1736.25	437.873		2825.35	0.7124	2825.35	0.86607
591	198867	41866.7		12.935	2102.9	12.922	1802.3		1737.79	1089.58	1737.79	437.55		2823.42	0.7124	2823.42	0.86605
590	197833	42200		12.948	2062.4	12.935	1805.7		1739.33	1088.79	1739.33	437.122		2821.49	0.71241	2821.49	0.86604
589	199533	41933.3		12.961	2040.3	12.948	1833.9		1740.87	1087.98	1740.87	436.556		2819.56	0.71243	2819.56	0.86603
588	198967	41433.3		12.974	2014.8	12.961	1858.4		1742.41	1087.67	1742.41	436.021		2817.63	0.71246	2817.63	0.86603
587	199200	43466.7		12.987	2008.2	12.974	1817.7		1743.95	1086.77	1743.95	435.5		2815.7	0.71249	2815.7	0.86604
586	198733	43233.3		13	2021.2	12.987	1782.4		1745.49	1087.03	1745.49	434.996		2813.78	0.71251	2813.78	0.86605
585	198633	42633.3		13.013	1972	13	1804		1747.03	1087.72	1747.03	434.67		2811.85	0.71253	2811.85	0.86607
584	199133	42900		13.026	1916.5	13.013	1818.2		1748.57	1088.51	1748.57	434.47		2809.92	0.71255	2809.92	0.86608
583	199633	41133.3		13.039	1934	13.026	1730.4		1750.11	1089.1	1750.11	434.283		2807.99	0.71257	2807.99	0.86608
582	200800	41233.3		13.052	1859	13.039	1752.4		1751.65	1089.51	1751.65	434.381		2806.06	0.7126	2806.06	0.86607
581	200833	42966.7		13.065	1882.9	13.052	1790.5		1753.18	1089.7	1753.18	434.552		2804.13	0.71263	2804.13	0.86607
580	200800	43066.7		13.078	1905.2	13.065	1698.7		1754.72	1089.52	1754.72	434.686		2802.2	0.71266	2802.2	0.86606
579	197267	42433.3		13.091	1857.1	13.078	1705.5		1756.26	1088.79	1756.26	434.747		2800.28	0.71269	2800.28	0.86606
578	198700	42466.7		13.104	1827.9	13.091	1680.8		1757.8	1087.68	1757.8	434.742		2798.35	0.71272	2798.35	0.86606
577	199333	40600		13.117	1806.1	13.104	1676.9		1759.34	1086.23	1759.34	434.284		2796.42	0.71274	2796.42	0.86605
576	198667	42200		13.13	1779.7	13.117	1715.3		1760.88	1084.55	1760.88	433.75		2794.49	0.71276	2794.49	0.86605
575	199300	42266.7		13.143	1808.5	13.13	1704.5		1762.42	1082.7	1762.42	433.013		2792.56	0.71277	2792.56	0.86604
574	198933	42966.7		13.156	1881.1	13.143	1659.5		1763.96	1081.16	1763.96	432.222		2790.63	0.71278	2790.63	0.86602
573	199133	42466.7		13.169	1849.9	13.156	1663.9		1765.5	1079.26	1765.5	431.218		2788.7	0.71278	2788.7	0.86601
572	199833	43066.7		13.182	1802.6	13.169	1651.4		1767.04	1077.48	1767.04	430.345		2786.78	0.71278	2786.78	0.86602
571	198600	42266.7		13.195	1751.2	13.182	1685.8		1768.58	1076	1768.58	429.75		2784.85	0.71279	2784.85	0.86603
570	199300	42933.3		13.208	1732.2	13.195	1641.9		1770.12	1074.98	1770.12	429.283		2782.92	0.71281	2782.92	0.86605
569	199533	42133.3		13.221	1716.5	13.208	1594.1		1771.66	1073.42	1771.66	428.76		2780.99	0.71283	2780.99	0.86609
568	198033	41866.7		13.234	1667.4	13.221	1626.3		1773.2	1071.69	1773.2	427.798		2779.06	0.71286	2779.06	0.86612
567	198367	41966.7		13.247	1680.8	13.234	1593.6		1774.73	1069.74	1774.73	426.408		2777.13	0.71288	2777.13	0.86615
566	200100	40400		13.26	1701.8	13.247	1559.2		1776.27	1067.73	1776.27	424.904		2775.2	0.71291	2775.2	0.86616
565	199700	41233.3		13.273	1676.3	13.26	1689.9		1777.81	1065.86	1777.81	423.517		2773.28	0.71294	2773.28	0.86617
564	199367	43866.7		13.286	1672.9	13.273	1611.5		1779.35	1064.43	1779.35	422.594		2771.35	0.71297	2771.35	0.86619
563	198767	42166.7		13.299	1650	13.286	1597.4		1780.89	1063.15	1780.89	422.067		2769.42	0.71299	2769.42	0.86621
562	198567	43033.3		13.312	1668.4	13.299	1547		1782.43	1062.12	1782.43	421.546		2767.49	0.713	2767.49	0.86623
561	202133	44100		13.325	1650.2	13.312	1547.9		1783.97	1061.27	1783.97	420.893		2765.56	0.71301	2765.56	0.86626
560	202633	44033.3		13.338	1599	13.325	1500.9		1785.51	1060.57	1785.51	419.756		2763.63	0.71303	2763.63	0.86629
559	202667	43666.7		13.351	1612.8	13.338	1598.6		1787.05	1060	1787.05	417.956		2761.7	0.71304	2761.7	0.86632
558	204033	45366.7		13.364	1633	13.351	1483.4		1788.59	1059.63	1788.59	415.877		2759.78	0.71307	2759.78	0.86635
557	204467	45666.7		13.377	1670.9	13.364	1536.8		1790.13	1059.51	1790.13	413.797		2757.85	0.7131	2757.85	0.86637
556	205433	45600		13.39	1666	13.377	1562.8		1791.67	1059.78	1791.67	411.849		2755.92	0.71314	2755.92	0.8664
555	201700	46000		13.403	1617.9	13.39	1525.7		1793.21	1060.7	1793.21	410.276		2753.99	0.71318	2753.99	0.86643
554	200967	47766.7		13.416	1616	13.403	1524.5		1794.75	1061.24	1794.75	409.195		2752.06	0.71322	2752.06	0.86647
553	199300	46933.3		13.429	1587.8	13.416	1413.3		1796.28	1060.59	1796.28	408.427		2750.13	0.71326	2750.13	0.86652
552	200433	45133.3		13.442	1535.3	13.429	1489.3		1797.82	1059.36	1797.82	407.993		2748.2	0.7133	2748.2	0.86656
551	198300	42966.7		13.455	1523.9	13.442	1512.5		1799.36	1057.15	1799.36	407.602		2746.28	0.71333	2746.28	0.86661
550	197200	42066.7		13.468	1554.1	13.455	1524.1		1800.9	1054.87	1800.9	407.462		2744.35	0.71335	2744.35	0.86665
549	196300	41833.3		13.481	1556.6	13.468	1459.4		1802.44	1052.78	1802.44	407.409		2742.42	0.71336	2742.42	0.86667
548	194700	42800		13.494	1493.8	13.481	1508.5		1803.98	1051.02	1803.98	407.239		2740.49	0.71337	2740.49	0.86669
547	194400	38866.7		13.507	1518.4	13.494	1505.7		1805.52	1049.72	1805.52	407.249		2738.56	0.71338	2738.56	0.8667
546	194033	37900		13.52	1539.8	13.507	1434.6		1807.06	1048.99	1807.06	407.888		2736.63	0.71339	2736.63	0.86672
545	190667	38766.7		13.533	1507.7	13.52	1469.5		1808.6	1048.75	1808.6	408.918		2734.7	0.7134	2734.7	0.86674
544	189900	38033.3		13.546	1528.7	13.533	1397.6		1810.14	1049.15	1810.14	410.005		2732.78	0.71342	2732.78	0.86676
543	190900	35533.3		13.559	1464.7	13.546	1442.8		1811.68	1050.1	1811.68	410.973		2730.85	0.71345	2730.85	0.86679
542	189400	35300		13.572	1446.4	13.559	1401.2		1813.22	1051.5	1813.22	411.786		2728.92	0.71348	2728.92	0.86682
541	188200	32500		13.585	1447.4	13.572	1381.2		1814.76	1053.36	1814.76	412.275		2726.99	0.71351	2726.99	0.86685
540	187800	31100		13.598	1431.4	13.585	1404.8		1816.3	1055.21	1816.3	412.448		2725.06	0.71354	2725.06	0.86686
539	187900	29766.7		13.611	1437.5	13.598	1371.9		1817.83	1056.48	1817.83	412.362		2723.13	0.71357	2723.13	0.86689
538	186467	29066.7		13.624	1467	13.611	1401.1		1819.37	1056.65	1819.37	412.248		2721.2	0.71361	2721.2	0.86693
537	189300	28566.7		13.637	1467.2	13.624	1369.5		1820.91	1056.63	1820.91	412.029		2719.28	0.71363	2719.28	0.86697
536	190433	27000		13.65	1406.9	13.637	1384.5		1822.45	1056.28	1822.45	411.717		2717.35	0.71365	2717.35	0.86702
535	199900	28433.3		13.663	1421.2	13.65	1353.9		1823.99	1055.43	1823.99	411.113		2715.42	0.71366	2715.42	0.86706
534	229667	30233.3		13.676	1391.9	13.663	1402.4		1825.53	1053.94	1825.53	410.444		2713.49	0.71367	2713.49	0.8671
533	277567	32700		13.689	1419.9	13.676	1446.8		1827.07	1051.85	1827.07	409.693		2711.56	0.71368	2711.56	0.86714
532	305833	40366.7		13.702	1396.2	13.689	1361.4		1828.61	1049.54	1828.61	408.892		2709.63	0.71369	2709.63	0.86715
531	274767	71300		13.715	1399.1	13.702	1369.3		1830.15	1047.37	1830.15	408.067		2707.7	0.71371	2707.7	0.86716
530	222633	124433		13.728	1405.8	13.715	1375.5		1831.69	1045.3	1831.69	407.197		2705.78	0.71373	2705.78	0.86717
529	191367	160067		13.741	1409.3	13.728	1370.6		1833.23	1043.46	1833.23	406.393		2703.85	0.71376	2703.85	0.86719
528	182167	133500		13.754	1416.1	13.741	1340.7		1834.77	1041.92	1834.77	405.566		2701.92	0.71379	2701.92	0.86721
527	179600	70200		13.767	1386.4	13.754	1356.2		1836.31	1040.73	1836.31	404.912		2699.99	0.71382	2699.99	0.86724
526	180633	34233.3		13.78	1402.4	13.767	1330.6		1837.85	1040.08	1837.85	404.181		2698.06	0.71386	2698.06	0.86727
525	179967	21800		13.793	1365.7	13.78	1346		1839.38	1039.86	1839.38	403.59		2696.13	0.7139	2696.13	0.86731
524	179367	19800		13.806	1340.8	13.793	1322.5		1840.92	1040.06	1840.92	403.18		2694.2	0.71395	2694.2	0.86735
523	180100	20600		13.819	1383.2	13.806	1325.5		1842.46	1040.77	1842.46	402.871		2692.28	0.714	2692.28	0.86738
522	179967	20500		13.832	1341	13.819	1363.8		1844	1041.65	1844	402.549		2690.35	0.71405	2690.35	0.86742
521	179533	20100		13.845	1349.5	13.832	1316.3		1845.54	1042.38	1845.54	402.147		2688.42	0.7141	2688.42	0.86747
520	177833	20400		13.858	1360.8	13.845	1302.3		1847.08	1042.71	1847.08	401.665		2686.49	0.71415	2686.49	0.86753
519	178667	20433.3		13.871	1332	13.858	1326.5		1848.62	1042.75	1848.62	401.153		2684.56	0.7142	2684.56	0.86759
518	179167	18566.7		13.884	1387.4	13.871	1302.8		1850.16	1042.48	1850.16	400.769		2682.63	0.71424	2682.63	0.86765
517	180267	17966.7		13.897	1332.2	13.884	1331		1851.7	1042.01	1851.7	400.609		2680.7	0.71428	2680.7	0.86772
516	178900	19333.3		13.91	1350.6	13.897	1327.5		1853.24	1041.44	1853.24	400.66		2678.78	0.71432	2678.78	0.86776
515	178667	19100		13.923	1326.9	13.91	1319.6		1854.78	1040.72	1854.78	400.912		2676.85	0.71435	2676.85	0.86779
514	178533	18700		13.936	1345.6	13.923	1333.4		1856.32	1039.82	1856.32	401.323		2674.92	0.71437	2674.92	0.86781
513	179033	18533.3		13.949	1282.8	13.936	1286.4		1857.86	1038.5	1857.86	401.615		2672.99	0.71439	2672.99	0.86783
512	178167	20000		13.962	1316.5	13.949	1288		1859.39	1036.68	1859.39	401.624		2671.06	0.71441	2671.06	0.86785
511	179300	17933.3		13.975	1365.1	13.962	1310.1		1860.93	1034.72	1860.93	401.357		2669.13	0.71443	2669.13	0.86786
510	179067	18200		13.988	1228.3	13.975	1314.3		1862.47	1032.88	1862.47	400.864		2667.2	0.71445	2667.2	0.86788
509	179500	19733.3		14.001	1282.1	13.988	1304.4		1864.01	1031.33	1864.01	400.256		2665.28	0.71446	2665.28	0.8679
508	179000	19100		14.014	1292	14.001	1275.3		1865.55	1030.43	1865.55	399.532		2663.35	0.71448	2663.35	0.86793
507	179300	18866.7		14.027	1282.1	14.014	1239.2		1867.09	1029.86	1867.09	398.572		2661.42	0.7145	2661.42	0.86795
506	179500	19666.7		14.04	1267.2	14.027	1231.8		1868.63	1029.55	1868.63	397.159		2659.49	0.71453	2659.49	0.86796
505	178800	19433.3		14.053	1280.6	14.04	1263.7		1870.17	1029.53	1870.17	395.553		2657.56	0.71456	2657.56	0.86799
504	178433	19633.3		14.066	1254.9	14.053	1246.1		1871.71	1029.65	1871.71	394.231		2655.63	0.71458	2655.63	0.86802
503	179033	19066.7		14.079	1215.8	14.066	1241.1		1873.25	1029.88	1873.25	393.182		2653.7	0.71461	2653.7	0.86806
502	178867	18500		14.092	1231	14.079	1225.2		1874.79	1030.2	1874.79	392.259		2651.78	0.71464	2651.78	0.86812
501	179800	19066.7		14.105	1234.8	14.092	1202.3		1876.33	1030.53	1876.33	391.617		2649.85	0.71467	2649.85	0.86816
500	178167	19266.7		14.118	1260.9	14.105	1190.3		1877.87	1030.71	1877.87	391.492		2647.92	0.7147	2647.92	0.86821
499	179033	18433.3		14.131	1227.3	14.118	1186.5		1879.41	1031.08	1879.41	391.718		2645.99	0.71473	2645.99	0.86825
498	179633	20566.7		14.144	1239.4	14.131	1224.6		1880.94	1031.54	1880.94	391.778		2644.06	0.71477	2644.06	0.86827
497	179500	20566.7		14.157	1207.9	14.144	1248.7		1882.48	1031.94	1882.48	391.88		2642.13	0.71481	2642.13	0.8683
496	178300	19633.3		14.17	1235	14.157	1269.6		1884.02	1032.02	1884.02	392.054		2640.2	0.71485	2640.2	0.86832
495	178567	20033.3		14.183	1264.4	14.17	1255.6		1885.56	1031.8	1885.56	392.116		2638.28	0.71489	2638.28	0.86834
494	179933	20033.3		14.196	1225.6	14.183	1230.9		1887.1	1031.15	1887.1	392.223		2636.35	0.71493	2636.35	0.86836
493	180633	19166.7		14.209	1200.2	14.196	1171.3		1888.64	1029.8	1888.64	392.563		2634.42	0.71497	2634.42	0.86839
492	179033	19833.3		14.222	1235.1	14.209	1208		1890.18	1028.08	1890.18	393.059		2632.49	0.715	2632.49	0.86842
491	179000	18733.3		14.235	1187.7	14.222	1241.2		1891.72	1026.43	1891.72	393.445		2630.56	0.71504	2630.56	0.86845
490	179267	19433.3		14.248	1159.7	14.235	1155.7		1893.26	1024.95	1893.26	393.815		2628.63	0.71507	2628.63	0.86846
489	179500	19466.7		14.261	1178.9	14.248	1182.2		1894.8	1023.88	1894.8	394.039		2626.7	0.7151	2626.7	0.86849
488	180700	19066.7		14.274	1158.2	14.261	1247.5		1896.34	1023.66	1896.34	393.947		2624.78	0.71513	2624.78	0.86851
487	180433	19466.7		14.287	1175.9	14.274	1210.2		1897.88	1023.67	1897.88	393.704		2622.85	0.71517	2622.85	0.86854
486	179700	19633.3		14.3	1135.6	14.287	1223.2		1899.42	1023.79	1899.42	393.286		2620.92	0.71519	2620.92	0.86857
485	180167	19566.7		14.313	1173.5	14.3	1193.9		1900.96	1023.96	1900.96	392.71		2618.99	0.71522	2618.99	0.86861
484	180333	20200		14.326	1191.1	14.313	1160.5		1902.49	1023.89	1902.49	392.023		2617.06	0.71525	2617.06	0.86864
483	180967	20533.3		14.339	1166.3	14.326	1144		1904.03	1023.63	1904.03	391.264		2615.13	0.71528	2615.13	0.86866
482	179367	19700		14.352	1122.9	14.339	1171.3		1905.57	1023.6	1905.57	390.461		2613.2	0.71531	2613.2	0.86868
481	179733	20366.7		14.365	1169.2	14.352	1230.8		1907.11	1023.78	1907.11	389.585		2611.28	0.71534	2611.28	0.86869
480	179533	20166.7		14.378	1200.9	14.365	1192.2		1908.65	1023.98	1908.65	388.61		2609.35	0.71536	2609.35	0.8687
479	180167	20233.3		14.391	1188.5	14.378	1161.1		1910.19	1023.95	1910.19	387.636		2607.42	0.71539	2607.42	0.86871
478	180433	20133.3		14.404	1146.7	14.391	1178.2		1911.73	1023.6	1911.73	386.811		2605.49	0.71541	2605.49	0.86872
477	179800	20566.7		14.417	1100.6	14.404	1204.6		1913.27	1022.82	1913.27	386.211		2603.56	0.71544	2603.56	0.86874
476	179800	20033.3		14.43	1150.9	14.417	1183		1914.81	1021.96	1914.81	386.363		2601.63	0.71546	2601.63	0.86876
475	179967	20266.7		14.443	1150.9	14.43	1153.7		1916.35	1021.23	1916.35	387.014		2599.7	0.71549	2599.7	0.86878
474	181100	22433.3		14.456	1074.3	14.443	1191		1917.89	1020.49	1917.89	388.312		2597.78	0.71552	2597.78	0.86881
473	179400	20833.3		14.469	1091.6	14.456	1215		1919.43	1019.8	1919.43	389.924		2595.85	0.71556	2595.85	0.86883
472	180467	20433.3		14.482	1100.2	14.469	1132.7		1920.97	1019.23	1920.97	391.446		2593.92	0.71559	2593.92	0.86885
471	180100	20666.7		14.495	1158.6	14.482	1133.2		1922.51	1018.73	1922.51	392.718		2591.99	0.71562	2591.99	0.86888
470	180900	21066.7		14.508	1162.5	14.495	1199		1924.04	1018.24	1924.04	393.433		2590.06	0.71564	2590.06	0.86892
469	181633	19533.3		14.521	1149.4	14.508	1159.5		1925.58	1018.18	1925.58	393.696		2588.13	0.71567	2588.13	0.86895
468	179867	19200		14.534	1113.9	14.521	1170.4		1927.12	1019.27	1927.12	393.671		2586.2	0.7157	2586.2	0.869
467	179667	20866.7		14.547	1142.4	14.534	1149.2		1928.66	1020.45	1928.66	393.474		2584.28	0.71573	2584.28	0.86903
466	180267	20600		14.56	1152	14.547	1160.5		1930.2	1021.47	1930.2	393.253		2582.35	0.71576	2582.35	0.86905
465	179933	20800		14.573	1106.4	14.56	1106		1931.74	1021.52	1931.74	392.727		2580.42	0.71579	2580.42	0.86906
464	181533	20100		14.586	1091.5	14.573	1162.4		1933.28	1021.29	1933.28	392.22		2578.49	0.71582	2578.49	0.86906
463	180933	21400		14.599	1102.3	14.586	1091.5		1934.82	1020.95	1934.82	391.651		2576.56	0.71584	2576.56	0.86906
462	180900	19100		14.612	1114	14.599	1182.1		1936.36	1020.49	1936.36	390.996		2574.63	0.71586	2574.63	0.86906
461	181200	19233.3		14.625	1110.9	14.612	1078.5		1937.9	1019.99	1937.9	390.262		2572.7	0.71589	2572.7	0.86906
460	180033	20166.7		14.638	1113	14.625	1080.6		1939.44	1019.28	1939.44	389.702		2570.78	0.71593	2570.78	0.86906
459	180567	19633.3		14.651	1099.2	14.638	1135.5		1940.98	1018.54	1940.98	389.209		2568.85	0.71596	2568.85	0.86907
458	180933	19166.7		14.664	1058.2	14.651	1152		1942.52	1017.86	1942.52	388.722		2566.92	0.71599	2566.92	0.86907
457	181333	20266.7		14.677	1049.5	14.664	1096.9		1944.06	1017.25	1944.06	388.397		2564.99	0.71602	2564.99	0.86907
456	179000	20333.3		14.69	1063	14.677	1122		1945.59	1016.6	1945.59	388.246		2563.06	0.71605	2563.06	0.86908
455	180033	21600		14.703	1068.8	14.69	1180.8		1947.13	1016.14	1947.13	388.16		2561.13	0.71608	2561.13	0.86909
454	180033	20800		14.716	1060.8	14.703	1082.9		1948.67	1016.03	1948.67	388.034		2559.21	0.71612	2559.21	0.86911
453	179533	19833.3		14.729	1049.3	14.716	1061.2		1950.21	1016.53	1950.21	387.802		2557.28	0.71615	2557.28	0.86915
452	181733	20266.7		14.742	1054.7	14.729	1122.7		1951.75	1017.31	1951.75	387.502		2555.35	0.71618	2555.35	0.86918
451	180000	20600		14.755	1071.2	14.742	1094.1		1953.29	1018.14	1953.29	387.27		2553.42	0.71621	2553.42	0.86922
450	180200	21233.3		14.768	1073	14.755	1154.3		1954.83	1019.24	1954.83	387.261		2551.49	0.71624	2551.49	0.86925
449	181033	20433.3		14.781	1055.5	14.768	1100.4		1956.37	1020.31	1956.37	387.384		2549.56	0.71626	2549.56	0.86925
448	180900	20500		14.794	1065.5	14.781	1066.4		1957.91	1021.2	1957.91	387.635		2547.63	0.71629	2547.63	0.86926
447	181733	19833.3		14.807	1064.2	14.794	1114.5		1959.45	1021.9	1959.45	387.95		2545.71	0.71632	2545.71	0.86926
446	180467	19866.7		14.82	1072.9	14.807	1126		1960.99	1022.29	1960.99	388.157		2543.78	0.71634	2543.78	0.86927
445	180567	19900		14.833	1086.6	14.82	1107.6		1962.53	1022.33	1962.53	388.268		2541.85	0.71638	2541.85	0.86927
444	180900	20833.3		14.846	1042.8	14.833	1114.9		1964.07	1022.14	1964.07	388.293		2539.92	0.71641	2539.92	0.86929
443	181033	21600		14.859	1049.8	14.846	1066.5		1965.61	1021.87	1965.61	388.658		2537.99	0.71644	2537.99	0.8693
442	181733	22000		14.872	1048.4	14.859	1068.2		1967.14	1021.46	1967.14	389.56		2536.06	0.71647	2536.06	0.86931
441	181700	20766.7		14.885	1016.1	14.872	1070		1968.68	1021.24	1968.68	390.263		2534.13	0.7165	2534.13	0.86932
440	181800	20566.7		14.898	1035.9	14.885	1051.7		1970.22	1020.92	1970.22	390.696		2532.21	0.71654	2532.21	0.86933
439	181433	22300		14.911	1053	14.898	1070.5		1971.76	1020.5	1971.76	390.574		2530.28	0.71657	2530.28	0.86933
438	181733	21000		14.924	1041.7	14.911	1098.7		1973.3	1019.92	1973.3	390.411		2528.35	0.7166	2528.35	0.86935
437	182000	20166.7		14.937	1041.7	14.924	1120.4		1974.84	1019.15	1974.84	390.09		2526.42	0.71662	2526.42	0.86937
436	181433	20966.7		14.95	1077.9	14.937	1074.8		1976.38	1018.27	1976.38	389.632		2524.49	0.71665	2524.49	0.86941
435	181267	20033.3		14.963	997	14.95	1070.8		1977.92	1017.55	1977.92	389.179		2522.56	0.71667	2522.56	0.86945
434	181133	22266.7		14.976	1009.7	14.963	1085.6		1979.46	1016.91	1979.46	388.796		2520.63	0.71669	2520.63	0.86947
433	180700	22166.7		14.989	1044.3	14.976	1050.8		1981	1015.85	1981	388.587		2518.71	0.71671	2518.71	0.86948
432	181533	22600		15.002	1031	14.989	1013.5		1982.54	1014.29	1982.54	388.521		2516.78	0.71674	2516.78	0.86948
431	182600	21100		15.015	980.3	15.002	1045.7		1984.08	1012.42	1984.08	388.474		2514.85	0.71677	2514.85	0.86948
430	181933	20766.7		15.028	963.2	15.015	1035.1		1985.62	1010.62	1985.62	388.184		2512.92	0.7168	2512.92	0.86947
429	181233	21133.3		15.041	998.8	15.028	1046.2		1987.15	1009.42	1987.15	387.788		2510.99	0.71683	2510.99	0.86947
428	181033	20500		15.054	998.7	15.041	1089.8		1988.69	1008.84	1988.69	387.378		2509.06	0.71685	2509.06	0.86947
427	179800	22066.7		15.067	995.1	15.054	1079.9		1990.23	1008.6	1990.23	386.846		2507.13	0.71688	2507.13	0.86949
426	182267	21866.7		15.08	1060.5	15.067	1074.4		1991.77	1008.51	1991.77	386.252		2505.21	0.71691	2505.21	0.8695
425	182567	21500		15.093	1003.5	15.08	1029.8		1993.31	1008.55	1993.31	385.667		2503.28	0.71695	2503.28	0.8695
424	182100	21333.3		15.106	1009.8	15.093	1030.9		1994.85	1008.6	1994.85	385.162		2501.35	0.71698	2501.35	0.8695
423	183067	21500		15.119	954.4	15.106	1036.4		1996.39	1009.4	1996.39	384.774		2499.42	0.71701	2499.42	0.8695
422	182900	21733.3		15.132	1020.2	15.119	1031		1997.93	1010.41	1997.93	384.488		2497.49	0.71704	2497.49	0.8695
421	181967	21166.7		15.145	994.6	15.132	1003.8		1999.47	1011.49	1999.47	384.109		2495.56	0.71707	2495.56	0.86952
420	180633	20600		15.158	969.7	15.145	1031.6		2001.01	1012.6	2001.01	383.708		2493.63	0.7171	2493.63	0.86955
419	181000	20100		15.171	981	15.158	1027.2		2002.55	1013.49	2002.55	383.184		2491.71	0.71713	2491.71	0.86959
418	181400	21200		15.184	981.8	15.171	1038.7		2004.09	1014.14	2004.09	382.445		2489.78	0.71717	2489.78	0.86963
417	181233	22100		15.197	989.5	15.184	1063.6		2005.63	1014.44	2005.63	381.534		2487.85	0.7172	2487.85	0.86966
416	181567	21566.7		15.21	1008.9	15.197	1031.7		2007.17	1014.69	2007.17	380.714		2485.92	0.71724	2485.92	0.86968
415	181200	21933.3		15.223	1059.1	15.21	1021		2008.7	1014.82	2008.7	379.887		2483.99	0.71727	2483.99	0.86969
414	180200	21566.7		15.236	974.7	15.223	1057.5		2010.24	1014.82	2010.24	379.142		2482.06	0.7173	2482.06	0.86969
413	180933	20866.7		15.249	1029	15.236	1055.3		2011.78	1014.72	2011.78	378.805		2480.13	0.71733	2480.13	0.8697
412	182800	20866.7		15.262	938.6	15.249	1016.9		2013.32	1014.55	2013.32	379.202		2478.21	0.71736	2478.21	0.86972
411	181633	20666.7		15.275	952.4	15.262	1030.6		2014.86	1014.31	2014.86	379.867		2476.28	0.7174	2476.28	0.86975
410	182167	21800		15.288	1004.1	15.275	1045.8		2016.4	1014.08	2016.4	380.487		2474.35	0.71743	2474.35	0.86977
409	181700	21233.3		15.301	919.3	15.288	1013.8		2017.94	1013.81	2017.94	381.002		2472.42	0.71747	2472.42	0.86981
408	181400	21500		15.314	977.1	15.301	993.5		2019.48	1013.48	2019.48	381.5		2470.49	0.7175	2470.49	0.86983
407	181967	21700		15.327	987.9	15.314	1019.2		2021.02	1012.79	2021.02	381.84		2468.56	0.71753	2468.56	0.86984
406	182833	21800		15.34	966.2	15.327	994.6		2022.56	1011.82	2022.56	382.006		2466.63	0.71756	2466.63	0.86984
405	181933	22433.3		15.353	975.8	15.34	998.5		2024.1	1010.81	2024.1	382.103		2464.71	0.71759	2464.71	0.86985
404	182633	22600		15.366	989.6	15.353	1029.2		2025.64	1009.89	2025.64	382.125		2462.78	0.71763	2462.78	0.86987
403	182067	21266.7		15.379	907.2	15.366	997.3		2027.18	1009.23	2027.18	382.143		2460.85	0.71767	2460.85	0.86991
402	184733	21100		15.392	946.9	15.379	990.6		2028.72	1009.16	2028.72	382.064		2458.92	0.71771	2458.92	0.86995
401	185900	23233.3		15.405	933	15.392	1009.5		2030.25	1009.35	2030.25	381.804		2456.99	0.71775	2456.99	0.87001
400	188133	23833.3		15.418	1020.6	15.405	1026.4		2031.79	1009.75	2031.79	381.449		2455.06	0.71779	2455.06	0.87004
399	188333	23833.3		15.431	966.1	15.418	1011.2		2033.33	1010.49	2033.33	380.816		2453.13	0.71782	2453.13	0.87006
398	185167	23166.7		15.444	964.7	15.431	995.4		2034.87	1011.34	2034.87	380.046		2451.21	0.71787	2451.21	0.87007
397	181900	24533.3		15.457	988.5	15.444	1014.3		2036.41	1012.18	2036.41	379.453		2449.28	0.71791	2449.28	0.87007
396	180867	23633.3		15.47	979.4	15.457	978.9		2037.95	1012.72	2037.95	379.109		2447.35	0.71796	2447.35	0.87009
395	182233	22600		15.483	938.2	15.47	960.9		2039.49	1012.5	2039.49	378.983		2445.42	0.718	2445.42	0.87012
394	181733	22466.7		15.496	940	15.483	1006.8		2041.03	1011.7	2041.03	379.309		2443.49	0.71804	2443.49	0.87015
393	180500	22333.3		15.509	959.1	15.496	1016.5		2042.57	1010.47	2042.57	380.101		2441.56	0.71808	2441.56	0.87019
392	180800	22533.3		15.522	947.5	15.509	980.4		2044.11	1009.34	2044.11	380.934		2439.63	0.71812	2439.63	0.87022
391	180833	21500		15.535	944.2	15.522	1012		2045.65	1008.65	2045.65	381.695		2437.71	0.71816	2437.71	0.87024
390	180900	22400		15.548	966.5	15.535	1004.9		2047.19	1008.33	2047.19	382.105		2435.78	0.7182	2435.78	0.87025
389	181600	22566.7		15.561	961.9	15.548	967.4		2048.73	1008.01	2048.73	382.184		2433.85	0.71824	2433.85	0.87025
388	181133	22633.3		15.574	915.2	15.561	1011.5		2050.27	1007.01	2050.27	381.981		2431.92	0.71827	2431.92	0.87025
387	180400	22266.7		15.587	916.3	15.574	999.1		2051.8	1005.86	2051.8	381.561		2429.99	0.71831	2429.99	0.87028
386	181100	20333.3		15.6	953.1	15.587	978.3		2053.34	1005.06	2053.34	381.037		2428.06	0.71835	2428.06	0.87032
385	181267	21033.3		15.613	987.1	15.6	925.1		2054.88	1004.98	2054.88	380.395		2426.13	0.71839	2426.13	0.87036
384	181233	20800		15.626	925.9	15.613	965.3		2056.42	1005.3	2056.42	379.597		2424.21	0.71843	2424.21	0.8704
383	179967	21500		15.639	951.9	15.626	960.9		2057.96	1006.53	2057.96	378.751		2422.28	0.71847	2422.28	0.87043
382	180800	21900		15.652	967.5	15.639	995.2		2059.5	1007.93	2059.5	377.905		2420.35	0.7185	2420.35	0.87044
381	180367	22500		15.665	914.4	15.652	1011.7		2061.04	1009.32	2061.04	377.318		2418.42	0.71854	2418.42	0.87043
380	181567	21766.7		15.678	939.3	15.665	990.9		2062.58	1010.57	2062.58	376.932		2416.49	0.71859	2416.49	0.87043
379	181333	22533.3		15.691	916.6	15.678	965.4		2064.12	1011.22	2064.12	376.847		2414.56	0.71863	2414.56	0.87043
378	180667	21733.3		15.704	896.3	15.691	950.9		2065.66	1011.52	2065.66	377.02		2412.63	0.71867	2412.63	0.87045
377	181267	21433.3		15.717	889.8	15.704	993.9		2067.2	1011.47	2067.2	377.621		2410.71	0.7187	2410.71	0.87047
376	181833	22500		15.73	954	15.717	984.3		2068.74	1011.11	2068.74	378.665		2408.78	0.71874	2408.78	0.87051
375	182967	22166.7		15.743	962.5	15.73	970.6		2070.28	1010.45	2070.28	380.241		2406.85	0.71878	2406.85	0.87054
374	182900	23366.7		15.756	923.3	15.743	973.4		2071.82	1009.67	2071.82	381.792		2404.92	0.71883	2404.92	0.87055
373	182200	23666.7		15.769	884.4	15.756	1028.2		2073.35	1008.7	2073.35	382.938		2402.99	0.71887	2402.99	0.87056
372	182767	23533.3		15.782	906.1	15.769	974.1		2074.89	1007.49	2074.89	383.484		2401.06	0.71891	2401.06	0.87058
371	182600	22100		15.795	922.1	15.782	941.6		2076.43	1006.38	2076.43	383.591		2399.13	0.71895	2399.13	0.87061
370	182433	22800		15.808	884.1	15.795	978.5		2077.97	1005.34	2077.97	383.391		2397.21	0.719	2397.21	0.87067
369	181933	21766.7		15.821	881.8	15.808	987.2		2079.51	1004.38	2079.51	382.889		2395.28	0.71903	2395.28	0.87075
368	180733	21100		15.834	912.7	15.821	1009.3		2081.05	1003.51	2081.05	381.994		2393.35	0.71907	2393.35	0.87085
367	181133	22800		15.847	910.5	15.834	938.7		2082.59	1002.77	2082.59	380.755		2391.42	0.71911	2391.42	0.87095
366	181933	23200		15.86	912.3	15.847	926.6		2084.13	1002.34	2084.13	379.272		2389.49	0.71914	2389.49	0.87105
365	182067	22866.7		15.873	928.2	15.86	958.8		2085.67	1002.28	2085.67	377.368		2387.56	0.71918	2387.56	0.87113
364	181400	23166.7		15.886	887.9	15.873	936.1		2087.21	1002.12	2087.21	375.446		2385.63	0.71923	2385.63	0.87118
363	181567	22633.3		15.899	902.7	15.886	910.3		2088.75	1002.01	2088.75	374.037		2383.71	0.71929	2383.71	0.87122
362	182733	22566.7		15.912	906.1	15.899	976.4		2090.29	1001.9	2090.29	373.566		2381.78	0.71935	2381.78	0.87125
361	182000	23466.7		15.925	861.5	15.912	921.9		2091.83	1001.82	2091.83	373.244		2379.85	0.71941	2379.85	0.87127
360	182100	23300		15.938	881.8	15.925	953.5		2093.37	1001.83	2093.37	373.073		2377.92	0.71947	2377.92	0.87127
359	181933	23533.3		15.951	877.3	15.938	936.1		2094.9	1001.95	2094.9	373		2375.99	0.7195	2375.99	0.87125
358	183367	22366.7		15.964	874.9	15.951	974.4		2096.44	1002.06	2096.44	373.486		2374.06	0.71952	2374.06	0.8712
357	183433	24200		15.977	908.1	15.964	913.9		2097.98	1002.1	2097.98	374.308		2372.13	0.71953	2372.13	0.87113
356	182000	24066.7		15.99	920	15.977	961.3		2099.52	1002.37	2099.52	375.37		2370.21	0.71956	2370.21	0.87105
355	182433	22900		16.003	887.6	15.99	966.9		2101.06	1002.59	2101.06	376.416		2368.28	0.7196	2368.28	0.87095
354	183067	23733.3		16.016	875.6	16.003	952.6		2102.6	1002.7	2102.6	377.375		2366.35	0.71964	2366.35	0.87089
353	183000	23166.7		16.029	918.7	16.016	1031.8		2104.14	1002.65	2104.14	378.031		2364.42	0.71966	2364.42	0.87085
352	184267	23066.7		16.042	932	16.029	993.7		2105.68	1002.53	2105.68	378.433		2362.49	0.71967	2362.49	0.87084
351	183567	23866.7		16.055	896.3	16.042	963.6		2107.22	1002.17	2107.22	378.59		2360.56	0.71965	2360.56	0.87085
350	182567	24133.3		16.068	876	16.055	971.2		2108.76	1001.17	2108.76	378.198		2358.63	0.71963	2358.63	0.87087
349	181833	23466.7		16.081	903.2	16.068	1016.3		2110.3	1000.41	2110.3	377.2		2356.71	0.71961	2356.71	0.8709
348	183300	23966.7		16.094	886.7	16.081	949.4		2111.84	999.791	2111.84	375.793		2354.78	0.71962	2354.78	0.87092
347	183500	23833.3		16.107	893	16.094	947.4		2113.38	999.251	2113.38	374.405		2352.85	0.71965	2352.85	0.87093
346	183433	24466.7		16.12	902	16.107	976.2		2114.91	999.025	2114.91	373.207		2350.92	0.71969	2350.92	0.87095
345	183733	24800		16.133	874.7	16.12	956.9		2116.45	998.898	2116.45	372.157		2348.99	0.71972	2348.99	0.87095
344	182867	25566.7		16.146	876.1	16.133	952.6		2117.99	998.668	2117.99	371.255		2347.06	0.71974	2347.06	0.87097
343	182467	24866.7		16.159	873.1	16.146	955.4		2119.53	998.355	2119.53	370.424		2345.13	0.71976	2345.13	0.87099
342	182167	24366.7		16.172	875.8	16.159	918.6		2121.07	997.936	2121.07	369.708		2343.21	0.71978	2343.21	0.87099
341	183233	24433.3		16.185	842	16.172	895.7		2122.61	997.405	2122.61	369.133		2341.28	0.71982	2341.28	0.87098
340	183067	24200		16.198	859.4	16.185	895		2124.15	996.973	2124.15	369.068		2339.35	0.71989	2339.35	0.87096
339	182867	24133.3		16.211	856.1	16.198	948.4		2125.69	996.649	2125.69	369.66		2337.42	0.71997	2337.42	0.87094
338	182000	24666.7		16.224	876.9	16.211	975.6		2127.23	996.441	2127.23	370.427		2335.49	0.72005	2335.49	0.87092
337	182700	23533.3		16.237	935.7	16.224	931.6		2128.77	996.302	2128.77	371.218		2333.56	0.72011	2333.56	0.87092
336	183900	23700		16.25	896.3	16.237	919.8		2130.31	996.169	2130.31	371.72		2331.63	0.72016	2331.63	0.87096
335	184000	24800		16.263	909.6	16.25	973.8		2131.85	996.071	2131.85	372.009		2329.71	0.72022	2329.71	0.87103
334	183900	24633.3		16.276	897.4	16.263	932.1		2133.39	996.043	2133.39	372.181		2327.78	0.72029	2327.78	0.87111
333	183500	24300		16.289	875	16.276	892.6		2134.93	996.221	2134.93	372.301		2325.85	0.72039	2325.85	0.8712
332	184300	22966.7		16.302	871.6	16.289	911.5		2136.47	996.731	2136.47	372.394		2323.92	0.7205	2323.92	0.87128
331	182867	23933.3		16.315	864	16.302	895.5		2138	997.439	2138	372.12		2321.99	0.72062	2321.99	0.87135
330	185300	24933.3		16.328	879.3	16.315	886		2139.54	998.055	2139.54	371.692		2320.06	0.72073	2320.06	0.87143
329	182867	24566.7		16.341	903.3	16.328	893.8		2141.08	998.585	2141.08	371.251		2318.13	0.72083	2318.13	0.87149
328	182667	24766.7		16.354	882.7	16.341	909.8		2142.62	999.029	2142.62	370.78		2316.21	0.72092	2316.21	0.87155
327	182467	25166.7		16.367	885.1	16.354	940.3		2144.16	999.328	2144.16	370.563		2314.28	0.721	2314.28	0.8716
326	184000	24633.3		16.38	905.4	16.367	928.6		2145.7	999.389	2145.7	370.759		2312.35	0.72106	2312.35	0.87165
325	183433	24366.7		16.393	873.3	16.38	937.4		2147.24	999.437	2147.24	371.114		2310.42	0.7211	2310.42	0.87168
324	183967	24100		16.406	853.1	16.393	893.6		2148.78	999.4	2148.78	371.775		2308.49	0.72114	2308.49	0.87169
323	183967	24866.7		16.419	861.5	16.406	914.8		2150.32	999.278	2150.32	372.499		2306.56	0.72116	2306.56	0.87168
322	184233	24466.7		16.432	808.2	16.419	947.7		2151.86	998.999	2151.86	373.248		2304.63	0.72118	2304.63	0.87165
321	184167	26666.7		16.445	809	16.432	937.6		2153.4	998.624	2153.4	373.971		2302.71	0.7212	2302.71	0.87163
320	185733	25600		16.458	872	16.445	944.5		2154.94	998.159	2154.94	374.66		2300.78	0.72122	2300.78	0.8716
319	185367	26300		16.471	905.8	16.458	945.9		2156.48	997.607	2156.48	374.938		2298.85	0.72124	2298.85	0.87159
318	185433	26733.3		16.484	883.6	16.471	966.4		2158.01	996.931	2158.01	374.758		2296.92	0.72126	2296.92	0.8716
317	186000	26900		16.497	882.3	16.484	960.9		2159.55	996.382	2159.55	374.509		2294.99	0.72128	2294.99	0.87161
316	185767	26666.7		16.51	892	16.497	941.7		2161.09	996.015	2161.09	374.306		2293.06	0.72131	2293.06	0.87161
315	187100	26000		16.523	880.6	16.51	948		2162.63	996.129	2162.63	374.179		2291.13	0.72135	2291.13	0.87161
314	186533	27333.3		16.536	856.1	16.523	957.5		2164.17	996.504	2164.17	374.2		2289.21	0.7214	2289.21	0.8716
313	188233	28233.3		16.549	858.7	16.536	940.9		2165.71	996.843	2165.71	374.278		2287.28	0.72145	2287.28	0.87158
312	187200	28066.7		16.562	881.2	16.549	956.9		2167.25	996.478	2167.25	374.346		2285.35	0.72151	2285.35	0.87158
311	187233	26800		16.575	870.6	16.562	967.1		2168.79	995.709	2168.79	374.43		2283.42	0.72157	2283.42	0.87159
310	186533	27233.3		16.588	900.2	16.575	901.8		2170.33	994.332	2170.33	374.537		2281.49	0.72163	2281.49	0.87161
309	186667	28700		16.601	857.8	16.588	889.4		2171.87	992.61	2171.87	374.73		2279.56	0.72169	2279.56	0.87164
308	185133	27266.7		16.614	849.9	16.601	912.6		2173.41	991.574	2173.41	375.041		2277.63	0.72175	2277.63	0.87166
307	182967	26766.7		16.627	847	16.614	902.5		2174.95	990.013	2174.95	375.431		2275.71	0.7218	2275.71	0.87167
306	183300	25566.7		16.64	844	16.627	895.9		2176.49	988.92	2176.49	375.925		2273.78	0.72184	2273.78	0.87167
305	182067	26366.7		16.653	878.7	16.64	914.3		2178.03	986.6	2178.03	376.395		2271.85	0.72188	2271.85	0.87166
304	182533	26666.7		16.666	872.1	16.653	930.2		2179.56	985.304	2179.56	376.806		2269.92	0.72192	2269.92	0.87165
303	180300	24333.3		16.679	862.3	16.666	917.1		2181.1	991.457	2181.1	377.343		2267.99	0.72196	2267.99	0.87166
302	179167	24566.7		16.692	815.9	16.679	919.6		2182.64	1030.28	2182.64	377.279		2266.06	0.722	2266.06	0.87167
301	178967	22433.3		16.705	840.6	16.692	952.8		2184.18	986.475	2184.18	375.619		2264.13	0.72204	2264.13	0.8717
300	177700	20833.3		16.718	831.7	16.705	930		2185.72	994.203	2185.72	374.275		2262.21	0.72208	2262.21	0.87173
299	175733	20266.7		16.731	862.6	16.718	921.4		2187.26	995.293	2187.26	373.113		2260.28	0.72213	2260.28	0.87174
298	174300	19733.3		16.744	880.7	16.731	928.2		2188.8	995.287	2188.8	372.089		2258.35	0.72218	2258.35	0.87175
297	174267	18000		16.757	878.4	16.744	918.3		2190.34	994.189	2190.34	371.161		2256.42	0.72222	2256.42	0.87174
296	174700	16900		16.77	851.9	16.757	924.7		2191.88	992.273	2191.88	370.506		2254.49	0.72228	2254.49	0.87173
295	173133	16366.7		16.783	836.5	16.77	919.3		2193.42	992.69	2193.42	370.117		2252.56	0.72233	2252.56	0.87173
294	172933	15633.3		16.796	830.6	16.783	924.1		2194.96	994.612	2194.96	369.927		2250.63	0.72238	2250.63	0.87174
293	172567	14433.3		16.809	864	16.796	954.3		2196.5	996.033	2196.5	369.815		2248.71	0.72243	2248.71	0.87175
292	173733	14366.7		16.822	852.6	16.809	935.9		2198.04	999.64	2198.04	369.734		2246.78	0.72248	2246.78	0.87176
291	176500	12800		16.835	861.1	16.822	920.7		2199.58	996.093	2199.58	369.788		2244.85	0.72252	2244.85	0.87177
290	179500	13333.3		16.848	847.9	16.835	923.3		2201.11	994.938	2201.11	370.262		2242.92	0.72256	2242.92	0.87177
289	189567	13100		16.861	834.2	16.848	908.7		2202.65	994.916	2202.65	370.986		2240.99	0.7226	2240.99	0.87177
288	209333	15333.3		16.874	830.4	16.861	919.8		2204.19	995.104	2204.19	372.064		2239.06	0.72265	2239.06	0.87175
287	236867	17533.3		16.887	828.4	16.874	955.3		2205.73	995.29	2205.73	372.744		2237.13	0.7227	2237.13	0.87175
286	260433	28066.7		16.9	879.3	16.887	919.1		2207.27	995.424	2207.27	372.836		2235.21	0.72275	2235.21	0.87176
285	256233	49266.7		16.913	854	16.9	911.3		2208.81	995.453	2208.81	372.874		2233.28	0.7228	2233.28	0.87177
284	236567	77366.7		16.926	844	16.913	897.5		2210.35	995.407	2210.35	372.841		2231.35	0.72285	2231.35	0.8718
283	206033	102600		16.939	834	16.926	909.5		2211.89	995.215	2211.89	372.723		2229.42	0.7229	2229.42	0.87182
282	175267	101400		16.952	846.2	16.939	905.6		2213.43	994.935	2213.43	372.668		2227.49	0.72295	2227.49	0.87184
281	165167	80433.3		16.965	854.8	16.952	909.7		2214.97	994.465	2214.97	372.239		2225.56	0.72301	2225.56	0.87184
280	163633	49833.3		16.978	833.7	16.965	877.6		2216.51	993.827	2216.51	371.352		2223.63	0.72307	2223.63	0.87185
279	163433	17733.3		16.991	810.6	16.978	896.1		2218.05	993.087	2218.05	370.395		2221.71	0.72313	2221.71	0.87185
278	163067	6433.33		17.004	820.2	16.991	925		2219.59	992.351	2219.59	369.445		2219.78	0.72319	2219.78	0.87185
277	163067	4600		17.017	831.7	17.004	932.2		2221.13	991.704	2221.13	368.559		2217.85	0.72325	2217.85	0.87187
276	162567	4466.67		17.03	810.8	17.017	932.4		2222.66	991.175	2222.66	367.747		2215.92	0.7233	2215.92	0.87189
275	162667	3866.67		17.043	826.6	17.03	885.3		2224.2	990.8	2224.2	366.994		2213.99	0.72335	2213.99	0.87191
274	163000	3200		17.056	833.9	17.043	925.8		2225.74	990.988	2225.74	366.586		2212.06	0.72339	2212.06	0.87192
273	162400	3633.33		17.069	847.5	17.056	856.4		2227.28	991.208	2227.28	366.091		2210.13	0.72344	2210.13	0.87192
272	162367	3200		17.082	829.8	17.069	869		2228.82	991.954	2228.82	365.642		2208.21	0.72349	2208.21	0.87192
271	162367	3966.67		17.095	816.3	17.082	861.4		2230.36	993.218	2230.36	365.317		2206.28	0.72354	2206.28	0.87191
270	162633	3566.67		17.108	819.9	17.095	906.3		2231.9	995.093	2231.9	365.186		2204.35	0.72359	2204.35	0.87191
269	162833	3333.33		17.121	809.3	17.108	940.5		2233.44	997.4	2233.44	365.212		2202.42	0.72364	2202.42	0.87191
268	162500	3800		17.134	812	17.121	964.3		2234.98	999.079	2234.98	365.339		2200.49	0.72369	2200.49	0.87192
267	163100	3933.33		17.147	816.2	17.134	905.8		2236.52	999.732	2236.52	365.6		2198.56	0.72374	2198.56	0.87193
266	162367	3000		17.16	809.6	17.147	899.2		2238.06	1000.57	2238.06	365.987		2196.63	0.7238	2196.63	0.87193
265	162767	2966.67		17.173	857	17.16	907.3		2239.6	1001.2	2239.6	366.354		2194.71	0.72386	2194.71	0.87193
264	162133	3800		17.186	868.1	17.173	930.1		2241.14	1001.11	2241.14	366.682		2192.78	0.72392	2192.78	0.87192
263	162300	3733.33		17.199	817.7	17.186	949.9		2242.68	1000.28	2242.68	366.888		2190.85	0.72398	2190.85	0.87192
262	162500	3200		17.212	807.7	17.199	917.5		2244.21	999.147	2244.21	367.082		2188.92	0.72404	2188.92	0.87192
261	162833	3933.33		17.225	829.5	17.212	933.6		2245.75	997.597	2245.75	366.916		2186.99	0.72409	2186.99	0.87193
260	162367	3366.67		17.238	836.9	17.225	881.9		2247.29	995.905	2247.29	366.567		2185.06	0.72414	2185.06	0.87195
259	162233	3833.33		17.251	833.9	17.238	907.7		2248.83	993.979	2248.83	366.199		2183.13	0.7242	2183.13	0.87197
258	162667	3133.33		17.264	831	17.251	873.1		2250.37	992.104	2250.37	366.08		2181.21	0.72425	2181.21	0.87199
257	162333	3100		17.277	834.6	17.264	886.9		2251.91	990.569	2251.91	366.214		2179.28	0.72431	2179.28	0.872
256	162300	3200		17.29	821.4	17.277	911.1		2253.45	990.357	2253.45	366.592		2177.35	0.72436	2177.35	0.87201
255	162400	3466.67		17.303	806.5	17.29	852.6		2254.99	991.947	2254.99	367.04		2175.42	0.72441	2175.42	0.87201
254	162367	3133.33		17.316	814.8	17.303	853.3		2256.53	992.892	2256.53	367.523		2173.49	0.72446	2173.49	0.87201
253	162667	3466.67		17.329	822.9	17.316	914		2258.07	992.993	2258.07	368.028		2171.56	0.72451	2171.56	0.87202
252	162367	3233.33		17.342	811.5	17.329	926.3		2259.61	992.871	2259.61	368.516		2169.64	0.72456	2169.64	0.87203
251	162433	3400		17.355	799.2	17.342	927		2261.15	992.765	2261.15	369.002		2167.71	0.7246	2167.71	0.87205
250	162867	3266.67		17.368	807.4	17.355	917.5		2262.69	992.54	2262.69	369.426		2165.78	0.72465	2165.78	0.87205
249	162433	2933.33		17.381	804.3	17.368	893.7		2264.23	992.31	2264.23	369.799		2163.85	0.72469	2163.85	0.87205
248	162333	3133.33		17.394	815.1	17.381	930.6		2265.76	992.184	2265.76	370.608		2161.92	0.72474	2161.92	0.87205
247	162033	2933.33		17.407	822.2	17.394	880.3		2267.3	991.976	2267.3	371.372		2159.99	0.72478	2159.99	0.87204
246	162500	3100		17.42	800.1	17.407	870.7		2268.84	991.617	2268.84	371.972		2158.06	0.72483	2158.06	0.87204
245	162567	3000		17.433	814.6	17.42	886.5		2270.38	991.456	2270.38	372.255		2156.14	0.72488	2156.14	0.87205
244	162333	3366.67		17.446	808.2	17.433	911		2271.92	991.846	2271.92	372.225		2154.21	0.72493	2154.21	0.87206
243	162667	3166.67		17.459	817.4	17.446	918.4		2273.46	992.84	2273.46	371.963		2152.28	0.72499	2152.28	0.87208
242	162333	2733.33		17.472	860.4	17.459	956.8		2275	993.871	2275	371.592		2150.35	0.72506	2150.35	0.8721
241	162200	3600		17.485	879.9	17.472	925.8		2276.54	993.944	2276.54	371.079		2148.42	0.72513	2148.42	0.87211
240	162233	3633.33		17.498	866.7	17.485	908.6		2278.08	993.139	2278.08	370.518		2146.49	0.72519	2146.49	0.87211
239	162400	3366.67		17.511	841.6	17.498	857.1		2279.62	992.019	2279.62	369.733		2144.56	0.72526	2144.56	0.87211
238	162467	2766.67		17.524	815	17.511	862.7		2281.16	990.579	2281.16	368.758		2142.64	0.72532	2142.64	0.8721
237	162567	3133.33		17.537	799.2	17.524	882.5		2282.7	989.255	2282.7	367.646		2140.71	0.72538	2140.71	0.8721
236	162367	2800		17.55	806.5	17.537	921.2		2284.24	988.106	2284.24	366.387		2138.78	0.72544	2138.78	0.87211
235	162833	3500		17.563	779.8	17.55	899.6		2285.77	987.209	2285.77	365.165		2136.85	0.7255	2136.85	0.87213
234	162567	3300		17.576	795.4	17.563	866.9		2287.31	986.636	2287.31	363.994		2134.92	0.72556	2134.92	0.87215
233	163067	3200		17.589	815.2	17.576	886.2		2288.85	987.709	2288.85	363.025		2132.99	0.72562	2132.99	0.87215
232	163133	3933.33		17.602	799.5	17.589	924.1		2290.39	989.255	2290.39	362.441		2131.06	0.72567	2131.06	0.87215
231	162767	3733.33		17.615	826.1	17.602	921.1		2291.93	989.596	2291.93	362.291		2129.14	0.72572	2129.14	0.87214
230	162533	4200		17.628	839.8	17.615	905.3		2293.47	989.592	2293.47	362.957		2127.21	0.72577	2127.21	0.87214
229	162133	3366.67		17.641	820.1	17.628	942.4		2295.01	989.245	2295.01	364.048		2125.28	0.72583	2125.28	0.87214
228	162333	3766.67		17.654	793.7	17.641	906.4		2296.55	988.781	2296.55	365.09		2123.35	0.72588	2123.35	0.87215
227	162067	3733.33		17.667	790.5	17.654	889.7		2298.09	988.336	2298.09	365.821		2121.42	0.72594	2121.42	0.87218
226	162333	3100		17.68	836.3	17.667	906.2		2299.63	987.916	2299.63	366.489		2119.49	0.72601	2119.49	0.8722
225	162133	3600		17.693	848.9	17.68	911		2301.17	987.507	2301.17	367.033		2117.56	0.72607	2117.56	0.87222
224	162533	2866.67		17.706	823.8	17.693	902.5		2302.71	987.149	2302.71	367.462		2115.64	0.72613	2115.64	0.87223
223	162767	3333.33		17.719	783.2	17.706	911.9		2304.25	986.852	2304.25	367.768		2113.71	0.72619	2113.71	0.87222
222	162433	3100		17.732	766.3	17.719	942		2305.79	986.617	2305.79	368.026		2111.78	0.72625	2111.78	0.87221
221	162433	3733.33		17.745	795.5	17.732	919.6		2307.32	986.541	2307.32	368.118		2109.85	0.72631	2109.85	0.87221
220	162633	3366.67		17.758	806.1	17.745	882.8		2308.86	986.74	2308.86	368.028		2107.92	0.72637	2107.92	0.87222
219	162533	3033.33		17.771	785.2	17.758	877.8		2310.4	987.254	2310.4	367.821		2105.99	0.72643	2105.99	0.87224
218	162433	3200		17.784	766.7	17.771	888.2		2311.94	988.362	2311.94	367.573		2104.06	0.72649	2104.06	0.87225
217	162600	2800		17.797	804.6	17.784	899.8		2313.48	990.531	2313.48	367.61		2102.14	0.72655	2102.14	0.87227
216	162367	3166.67		17.81	798.8	17.797	899.2		2315.02	992.799	2315.02	368.352		2100.21	0.72661	2100.21	0.87228
215	162467	3500		17.823	838.8	17.81	877.4		2316.56	994.612	2316.56	369.205		2098.28	0.72667	2098.28	0.87227
214	162333	3100		17.836	834.6	17.823	903.2		2318.1	994.311	2318.1	369.031		2096.35	0.72673	2096.35	0.87226
213	162667	3100		17.849	807.4	17.836	935		2319.64	993.444	2319.64	368.76		2094.42	0.7268	2094.42	0.87226
212	162433	3633.33		17.862	778.6	17.849	905.5		2321.18	992.402	2321.18	368.574		2092.49	0.72686	2092.49	0.87227
211	162300	3300		17.875	810.2	17.862	884		2322.72	991.524	2322.72	368.534		2090.56	0.72692	2090.56	0.87229
210	162867	2866.67		17.888	752.6	17.875	884		2324.26	991.225	2324.26	368.511		2088.64	0.72698	2088.64	0.87233
209	162133	3166.67		17.901	823.7	17.888	867.5		2325.8	991.918	2325.8	368.443		2086.71	0.72704	2086.71	0.87235
208	161800	3900		17.914	790.4	17.901	896.1		2327.34	992.929	2327.34	368.257		2084.78	0.72709	2084.78	0.87238
207	162400	3466.67		17.927	806.5	17.914	945.3		2328.87	993.965	2328.87	368.04		2082.85	0.72716	2082.85	0.87238
206	162467	3266.67		17.94	834	17.927	914.1		2330.41	994.774	2330.41	367.747		2080.92	0.72722	2080.92	0.87238
205	162467	3233.33		17.953	835	17.94	904.9		2331.95	994.628	2331.95	367.13		2078.99	0.72729	2078.99	0.87237
204	162133	2933.33		17.966	809.3	17.953	907.3		2333.49	994.307	2333.49	366.588		2077.06	0.72737	2077.06	0.87237
203	162400	3466.67		17.979	801.2	17.966	872.2		2335.03	994.261	2335.03	366.164		2075.14	0.72744	2075.14	0.8724
202	162367	3366.67		17.992	822.3	17.979	872.5		2336.57	994.744	2336.57	366.209		2073.21	0.72752	2073.21	0.87243
201	162533	2766.67		18.005	830.7	17.992	898.9		2338.11	995.186	2338.11	367.515		2071.28	0.72759	2071.28	0.87246
200	163233	3600		18.018	795.9	18.005	921.7		2339.65	995.014	2339.65	369.024		2069.35	0.72767	2069.35	0.87248
199	163200	3333.33		18.031	843.7	18.018	921.8		2341.19	994.258	2341.19	370.57		2067.42	0.72774	2067.42	0.87249
198	162300	3600		18.044	801.5	18.031	912.5		2342.73	993.988	2342.73	371.874		2065.49	0.72781	2065.49	0.87248
197	162667	3933.33		18.057	875.2	18.044	916.4		2344.27	994.08	2344.27	372.838		2063.56	0.72788	2063.56	0.87247
196	162867	3666.67		18.07	784.7	18.057	887.7		2345.81	994.321	2345.81	373.543		2061.64	0.72794	2061.64	0.87246
195	162333	3133.33		18.083	821.7	18.07	911.5		2347.35	994.494	2347.35	374.041		2059.71	0.72801	2059.71	0.87247
194	162300	3300		18.096	797.7	18.083	924.3		2348.89	994.629	2348.89	374.414		2057.78	0.72807	2057.78	0.8725
193	162700	3533.33		18.109	803.7	18.096	858.4		2350.42	994.784	2350.42	374.718		2055.85	0.72813	2055.85	0.87254
192	162700	3600		18.122	764.1	18.109	848.9		2351.96	994.869	2351.96	374.986		2053.92	0.7282	2053.92	0.87257
191	162633	3366.67		18.135	790.7	18.122	841.4		2353.5	994.798	2353.5	374.931		2051.99	0.72827	2051.99	0.8726
190	162967	3366.67		18.148	780.7	18.135	920		2355.04	994.359	2355.04	374.692		2050.06	0.72834	2050.06	0.8726
189	162267	3333.33		18.161	808.2	18.148	919.4		2356.58	993.606	2356.58	374.398		2048.14	0.72842	2048.14	0.8726
188	162367	3866.67		18.174	846.4	18.161	900.5		2358.12	992.684	2358.12	374.123		2046.21	0.72849	2046.21	0.8726
187	162133	3100		18.187	782.5	18.174	913.4		2359.66	991.837	2359.66	373.939		2044.28	0.72857	2044.28	0.87261
186	162600	3133.33		18.2	810.7	18.187	889.3		2361.2	991.045	2361.2	373.945		2042.35	0.72865	2042.35	0.87264
185	162100	2966.67		18.213	791.4	18.2	854.7		2362.74	990.494	2362.74	374.322		2040.42	0.72872	2040.42	0.87269
184	161933	3100		18.226	796.6	18.213	884.5		2364.28	990.015	2364.28	374.717		2038.49	0.7288	2038.49	0.87274
183	162233	3233.33		18.239	802.3	18.226	903		2365.82	989.634	2365.82	374.886		2036.56	0.72888	2036.56	0.87277
182	162367	3100		18.252	756.8	18.239	927.3		2367.36	989.406	2367.36	374.703		2034.64	0.72896	2034.64	0.8728
181	162900	3100		18.265	811.4	18.252	876.7		2368.9	989.897	2368.9	373.348		2032.71	0.72904	2032.71	0.8728
180	162133	3066.67		18.278	805.2	18.265	867.6		2370.44	990.7	2370.44	371.604		2030.78	0.72912	2030.78	0.87281
179	162800	3200		18.291	804.9	18.278	861.7		2371.97	991.673	2371.97	370.097		2028.85	0.7292	2028.85	0.87282
178	162233	2800		18.304	793.4	18.291	915.2		2373.51	992.647	2373.51	369.035		2026.92	0.72929	2026.92	0.87285
177	162133	3433.33		18.317	822.6	18.304	911.5		2375.05	993.529	2375.05	368.147		2024.99	0.72938	2024.99	0.8729
176	162400	3233.33		18.33	846.7	18.317	942.8		2376.59	994.3	2376.59	367.542		2023.06	0.72947	2023.06	0.87296
175	162133	3033.33		18.343	856.6	18.33	886.7		2378.13	995.066	2378.13	367.215		2021.14	0.72956	2021.14	0.87302
174	162233	2900		18.356	798.9	18.343	871.3		2379.67	995.974	2379.67	367.303		2019.21	0.72965	2019.21	0.87305
173	162233	2433.33		18.369	786.3	18.356	884.9		2381.21	996.901	2381.21	367.752		2017.28	0.72973	2017.28	0.87306
172	162467	3700		18.382	773.5	18.369	912.1		2382.75	998.042	2382.75	368.608		2015.35	0.72982	2015.35	0.87307
171	162567	3600		18.395	775.9	18.382	931.3		2384.29	999.003	2384.29	369.619		2013.42	0.72991	2013.42	0.87308
170	163000	3200		18.408	815.8	18.395	910.9		2385.83	999.687	2385.83	370.831		2011.49	0.72999	2011.49	0.87311
169	163000	3633.33		18.421	780.2	18.408	897.2		2387.37	1000.1	2387.37	372.213		2009.56	0.73008	2009.56	0.87316
168	162767	3733.33		18.434	788.5	18.421	901.9		2388.91	1000.26	2388.91	374.137		2007.64	0.73016	2007.64	0.87323
167	163167	3766.67		18.447	830.9	18.434	918		2390.45	1000.07	2390.45	376.359		2005.71	0.73025	2005.71	0.87329
166	162533	3500		18.46	811.2	18.447	893.7		2391.99	999.544	2391.99	377.823		2003.78	0.73034	2003.78	0.87335
165	162433	4166.67		18.473	807.8	18.46	858.2		2393.52	998.728	2393.52	378.533		2001.85	0.73044	2001.85	0.87337
164	162767	3733.33		18.486	767.6	18.473	950.5		2395.06	997.659	2395.06	378.43		1999.92	0.73054	1999.92	0.87339
163	162533	3500		18.499	759.3	18.486	834		2396.6	996.151	2396.6	377.922		1997.99	0.73065	1997.99	0.8734
162	162433	3466.67		18.512	762.4	18.499	844.9		2398.14	994.476	2398.14	377.264		1996.06	0.73075	1996.06	0.87343
161	162200	3133.33		18.525	814	18.512	870.6		2399.68	992.609	2399.68	376.663		1994.14	0.73086	1994.14	0.87347
160	162433	3266.67		18.538	841.4	18.525	898.2		2401.22	990.788	2401.22	376.225		1992.21	0.73095	1992.21	0.87353
159	162800	3366.67		18.551	807.8	18.538	902.9		2402.76	989.524	2402.76	376.174		1990.28	0.73104	1990.28	0.8736
158	162400	3133.33		18.564	778.5	18.551	889.7		2404.3	989.346	2404.3	376.238		1988.35	0.73113	1988.35	0.87365
157	162767	3700		18.577	784.9	18.564	889		2405.84	989.767	2405.84	376.537		1986.42	0.73121	1986.42	0.87369
156	162600	3500		18.59	793.8	18.577	904.9		2407.38	990.787	2407.38	377.034		1984.49	0.73129	1984.49	0.8737
155	163067	3166.67		18.603	792	18.59	891.2		2408.92	992.15	2408.92	377.676		1982.56	0.73137	1982.56	0.87371
154	163467	3200		18.616	793.1	18.603	901		2410.46	993.653	2410.46	378.307		1980.64	0.73145	1980.64	0.87372
153	164033	3733.33		18.629	788.4	18.616	851.4		2412	996.095	2412	378.924		1978.71	0.73154	1978.71	0.87375
152	164400	3366.67		18.642	804.2	18.629	939.8		2413.53	998.44	2413.53	379.463		1976.78	0.73163	1976.78	0.8738
151	163600	3766.67		18.655	822.2	18.642	945.7		2415.07	999.993	2415.07	379.879		1974.85	0.73173	1974.85	0.87387
150	162667	5800		18.668	829.2	18.655	951.1		2416.61	1000.94	2416.61	380.194		1972.92	0.73183	1972.92	0.87394
149	162867	5600		18.681	821.1	18.668	922.6		2418.15	1001.43	2418.15	380.661		1970.99	0.73194	1970.99	0.874
148	162733	4566.67		18.694	790	18.681	910.3		2419.69	1001.2	2419.69	381.219		1969.06	0.73206	1969.06	0.87404
147	162300	4400		18.707	775.8	18.694	892.1		2421.23	1000.42	2421.23	381.628		1967.14	0.73216	1967.14	0.87405
146	162400	3466.67		18.72	804	18.707	895.7		2422.77	999.577	2422.77	381.697		1965.21	0.73227	1965.21	0.87408
145	162667	3533.33		18.733	827.4	18.72	862.4		2424.31	998.744	2424.31	381.422		1963.28	0.73237	1963.28	0.87412
144	162133	2800		18.746	809.4	18.733	848.5		2425.85	998.069	2425.85	380.702		1961.35	0.73248	1961.35	0.87418
143	162100	2933.33		18.759	790	18.746	837.3		2427.39	997.451	2427.39	379.828		1959.42	0.73258	1959.42	0.87426
142	162433	3833.33		18.772	790	18.759	895.4		2428.93	996.987	2428.93	379.071		1957.49	0.73269	1957.49	0.87435
141	161933	3266.67		18.785	793.3	18.772	917.3		2430.47	996.731	2430.47	378.422		1955.56	0.7328	1955.56	0.87444
140	162833	2900		18.798	777.8	18.785	884.2		2432.01	996.774	2432.01	377.852		1953.64	0.73292	1953.64	0.8745
139	162300	3400		18.811	764.7	18.798	864.1		2433.55	997.11	2433.55	377.441		1951.71	0.73304	1951.71	0.87454
138	162267	3100		18.824	805.7	18.811	899.5		2435.09	997.675	2435.09	377.237		1949.78	0.73317	1949.78	0.87456
137	162300	3033.33		18.837	789.6	18.824	894.9		2436.62	998.581	2436.62	377.519		1947.85	0.7333	1947.85	0.8746
136	162200	3133.33		18.85	779.7	18.837	897.1		2438.16	999.76	2438.16	378.184		1945.92	0.73342	1945.92	0.87465
135	162567	3033.33		18.863	760.5	18.85	905.1		2439.7	1001.28	2439.7	379.172		1943.99	0.73354	1943.99	0.87472
134	162200	3466.67		18.876	787.1	18.863	909.9		2441.24	1002.96	2441.24	380.72		1942.06	0.73364	1942.06	0.8748
133	162267	3633.33		18.889	813.6	18.876	892		2442.78	1004.36	2442.78	382.464		1940.14	0.73374	1940.14	0.87488
132	162933	3100		18.902	793.6	18.889	928.5		2444.32	1004.1	2444.32	384.088		1938.21	0.73384	1938.21	0.87495
131	162233	2900		18.915	800.3	18.902	924.7		2445.86	1003.47	2445.86	385.342		1936.28	0.73394	1936.28	0.87498
130	162667	3433.33		18.928	828.2	18.915	895.1		2447.4	1002.82	2447.4	385.91		1934.35	0.73404	1934.35	0.87501
129	162733	3466.67		18.941	812.6	18.928	873.4		2448.94	1002.33	2448.94	386.12		1932.42	0.73414	1932.42	0.87504
128	162167	3266.67		18.954	780.1	18.941	871.6		2450.48	1002.31	2450.48	386.29		1930.49	0.73426	1930.49	0.87508
127	162667	3300		18.967	812.7	18.954	892.1		2452.02	1002.48	2452.02	386.024		1928.56	0.73438	1928.56	0.87515
126	162567	3400		18.98	819.6	18.967	911.5		2453.56	1002.71	2453.56	385.392		1926.64	0.73451	1926.64	0.87525
125	162400	3500		18.993	807.3	18.98	923.3		2455.1	1002.85	2455.1	384.455		1924.71	0.73464	1924.71	0.87535
124	162467	3333.33		19.006	798.4	18.993	895.6		2456.63	1002.9	2456.63	383.496		1922.78	0.73478	1922.78	0.87545
123	162500	2600		19.019	821.2	19.006	906.9		2458.17	1003.3	2458.17	382.619		1920.85	0.73492	1920.85	0.87552
122	161967	2633.33		19.032	822	19.019	930.6		2459.71	1003.92	2459.71	382.025		1918.92	0.73505	1918.92	0.87556
121	162200	3466.67		19.045	809.5	19.032	885.5		2461.25	1004.75	2461.25	381.894		1916.99	0.73518	1916.99	0.87561
120	161933	3266.67		19.058	751.4	19.045	911.3		2462.79	1005.64	2462.79	382.288		1915.06	0.73529	1915.06	0.87565
119	162367	3500		19.071	787.8	19.058	933.5		2464.33	1006.27	2464.33	382.788		1913.14	0.7354	1913.14	0.87573
118	162433	3200		19.084	818.7	19.071	918.7		2465.87	1006.54	2465.87	383.233		1911.21	0.73549	1911.21	0.87581
117	162767	3266.67		19.097	767.3	19.084	905.8		2467.41	1006.35	2467.41	383.611		1909.28	0.7356	1909.28	0.87591
116	162433	3833.33		19.11	817.6	19.097	943.3		2468.95	1006	2468.95	384.012		1907.35	0.7357	1907.35	0.876
115	162700	3700		19.123	766.9	19.11	932.3		2470.49	1005.15	2470.49	384.471		1905.42	0.73581	1905.42	0.87606
114	162567	2900		19.136	817.1	19.123	888.1		2472.03	1004.21	2472.03	384.981		1903.49	0.73592	1903.49	0.87612
113	162833	3433.33		19.149	817.7	19.136	906.2		2473.57	1003.05	2473.57	385.428		1901.56	0.73604	1901.56	0.87615
112	162267	2800		19.162	813.3	19.149	906.1		2475.11	1001.95	2475.11	385.687		1899.64	0.73617	1899.64	0.87619
111	162633	3566.67		19.175	806.3	19.162	903.2		2476.65	1001.53	2476.65	385.967		1897.71	0.73631	1897.71	0.87625
110	162767	3066.67		19.188	824.2	19.175	904.5		2478.18	1001.96	2478.18	386.288		1895.78	0.73644	1895.78	0.87634
109	162933	3400		19.201	810.5	19.188	890.2		2479.72	1002.78	2479.72	386.65		1893.85	0.73658	1893.85	0.87644
108	162633	2666.67		19.214	797.8	19.201	894.8		2481.26	1003.87	2481.26	387.002		1891.92	0.73671	1891.92	0.87654
107	162467	3000		19.227	740	19.214	909.4		2482.8	1005.07	2482.8	387.168		1889.99	0.73683	1889.99	0.87663
106	162600	3133.33		19.24	776.4	19.227	917.7		2484.34	1006.74	2484.34	387.04		1888.06	0.73696	1888.06	0.87669
105	162467	3366.67		19.253	799.8	19.24	929		2485.88	1008.42	2485.88	386.758		1886.14	0.73709	1886.14	0.87675
104	163067	3866.67		19.266	769.1	19.253	951		2487.42	1009.65	2487.42	386.384		1884.21	0.73722	1884.21	0.87679
103	162967	3300		19.279	891.3	19.266	931.2		2488.96	1010.37	2488.96	385.869		1882.28	0.73734	1882.28	0.87685
102	163967	2433.33		19.292	834.4	19.279	889.6		2490.5	1010.83	2490.5	384.777		1880.35	0.73747	1880.35	0.87694
101	164167	3133.33		19.305	777.9	19.292	905.6		2492.04	1010.96	2492.04	384.908		1878.42	0.7376	1878.42	0.87704
100	164100	4800		19.318	810.4	19.305	901.7		2493.58	1010.77	2493.58	386.972		1876.49	0.73774	1876.49	0.87714
99	162733	4900		19.331	780.8	19.318	902.9		2495.12	1010.07	2495.12	391.418		1874.56	0.7379	1874.56	0.87723
98	162733	5600		19.344	785.6	19.331	933.1		2496.66	1009.28	2496.66	395.196		1872.64	0.73807	1872.64	0.8773
97	162933	4333.33		19.357	780.4	19.344	911.7		2498.2	1008.66	2498.2	400.672		1870.71	0.73822	1870.71	0.87735
96	162700	3333.33		19.37	824	19.357	889.7		2499.73	1008.24	2499.73	403.351		1868.78	0.73835	1868.78	0.8774
95	162500	3500		19.383	775.4	19.37	903.9		2501.27	1008.23	2501.27	403.3		1866.85	0.73848	1866.85	0.87745
94	162767	2833.33		19.396	825.6	19.383	911.8							1864.92	0.73861	1864.92	0.87752
93	162467	2966.67		19.409	738	19.396	927							1862.99	0.73874	1862.99	0.8776
92	162333	3433.33		19.422	771.6	19.409	945.8							1861.06	0.73886	1861.06	0.8777
91	162667	3233.33		19.435	839.6	19.422	878.8							1859.14	0.739	1859.14	0.8778
90	162967	3133.33		19.448	775.3	19.435	879.9							1857.21	0.73914	1857.21	0.87788
89	162833	2933.33		19.461	770.6	19.448	913.6							1855.28	0.73928	1855.28	0.87794
88	162567	2800		19.474	781.2	19.461	909.8							1853.35	0.73942	1853.35	0.87799
87	162733	3166.67		19.487	811.1	19.474	928.9							1851.42	0.73958	1851.42	0.87804
86	162633	3333.33		19.5	808	19.487	946.3							1849.49	0.73977	1849.49	0.8781
85	162433	2800		19.513	800.3	19.5	911.6							1847.56	0.73996	1847.56	0.87817
84	162700	3133.33		19.526	797.4	19.513	948.5							1845.64	0.74015	1845.64	0.87825
83	162500	3000		19.539	845	19.526	900.3							1843.71	0.74034	1843.71	0.87833
82	162367	3033.33		19.552	803.6	19.539	926.6							1841.78	0.74051	1841.78	0.87838
81	162667	3166.67		19.565	777.3	19.552	917.6							1839.85	0.74066	1839.85	0.87841
80	163500	3366.67		19.578	782.3	19.565	905.5							1837.92	0.7408	1837.92	0.87842
79	162067	3100		19.591	789.5	19.578	916.7							1835.99	0.74095	1835.99	0.8784
78	162500	3166.67		19.604	782.9	19.591	923.6							1834.06	0.7411	1834.06	0.87838
77	162400	3000		19.617	790.9	19.604	956.6							1832.14	0.74123	1832.14	0.87837
76	162633	3133.33		19.63	787.1	19.617	888.6							1830.21	0.74137	1830.21	0.87835
75	162700	3133.33		19.643	832.9	19.63	907.3							1828.28	0.74149	1828.28	0.87835
74	162300	2866.67		19.656	824.4	19.643	920.8							1826.35	0.7416	1826.35	0.87832
73	162100	2300		19.669	809.9	19.656	907.2							1824.42	0.7417	1824.42	0.87826
72	163033	3300		19.682	780.5	19.669	924							1822.49	0.7418	1822.49	0.8782
71	162733	3200		19.695	781.7	19.682	915.8							1820.56	0.74193	1820.56	0.87813
70	162500	2833.33		19.708	771.2	19.695	929.5							1818.64	0.74206	1818.64	0.87806
69	162300	3300		19.721	800.9	19.708	988							1816.71	0.74217	1816.71	0.87801
68	162367	3166.67		19.734	796.4	19.721	920.5							1814.78	0.74229	1814.78	0.87797
67	162733	2866.67		19.747	789.5	19.734	912.9							1812.85	0.74243	1812.85	0.87795
66	162300	3033.33		19.76	751.3	19.747	927.6							1810.92	0.74259	1810.92	0.87792
65	162800	3133.33		19.773	760.9	19.76	894							1808.99	0.74276	1808.99	0.87788
64	162867	3033.33		19.786	800.2	19.773	924.8							1807.06	0.74295	1807.06	0.87785
63	162600	3466.67		19.799	795.1	19.786	865.6							1805.14	0.74314	1805.14	0.87779
62	162733	3366.67		19.812	800.8	19.799	920							1803.21	0.74333	1803.21	0.87775
61	162833	2933.33		19.825	831.2	19.812	962.6							1801.28	0.74352	1801.28	0.87771
60	162300	3466.67		19.838	819.8	19.825	893.4							1799.35	0.74371	1799.35	0.87768
59	162767	2933.33		19.851	788.5	19.838	945.4							1797.42	0.74389	1797.42	0.87766
58	162533	3400		19.864	801.7	19.851	899							1795.49	0.74405	1795.49	0.87764
57	163167	2800		19.877	791.9	19.864	936.9							1793.56	0.74421	1793.56	0.87758
56	163033	3033.33		19.89	763.9	19.877	971.9							1791.64	0.74438	1791.64	0.87751
55	163000	3133.33		19.903	780.9	19.89	938.6							1789.71	0.74454	1789.71	0.87741
54	162700	2500		19.916	802.5	19.903	1021.7							1787.78	0.74467	1787.78	0.87728
53	162833	3333.33		19.929	812.4	19.916	943.3							1785.85	0.7448	1785.85	0.87714
52	162733	3133.33		19.942	807	19.929	955.7							1783.92	0.74493	1783.92	0.87698
51	162800	3200		19.955	798.7	19.942	961.6							1781.99	0.74506	1781.99	0.87679
50	162000	3500		19.968	793.4	19.955	950.5							1780.06	0.74519	1780.06	0.87657
49	162733	3933.33		19.981	786.9	19.968	912.4							1778.14	0.74533	1778.14	0.87629
48	162767	2966.67		19.994	779.5	19.981	880.3							1776.21	0.74548	1776.21	0.87595
47	162567	2633.33		20.007	781.7	19.994	950.1							1774.28	0.7456	1774.28	0.87554
46	162767	3166.67		20.02	784.6	20.007	950.4							1772.35	0.74569	1772.35	0.87505
45	162333	3266.67		20.033	762.5	20.02	985.4							1770.42	0.74577	1770.42	0.87453
44	162533	3066.67		20.046	767.8	20.033	960.1							1768.49	0.74584	1768.49	0.87395
43	161933	3266.67		20.059	758	20.046	904.3							1766.57	0.7459	1766.57	0.87331
42	162833	3600		20.072	793.8	20.059	940.3							1764.64	0.74594	1764.64	0.87262
41	162733	3300		20.085	838.1	20.072	965.5							1762.71	0.74598	1762.71	0.87185
40	162533	3133.33		20.098	821.9	20.085	921.3							1760.78	0.746	1760.78	0.87103
39	162633	3000		20.111	787.7	20.098	921.1							1758.85	0.74597	1758.85	0.87015
38	162333	2433.33		20.124	829	20.111	919.7							1756.92	0.74592	1756.92	0.86921
37	162267	2366.67		20.137	872.4	20.124	939.1							1754.99	0.74587	1754.99	0.86825
36	161900	2600		20.15	835.8	20.137	936.3							1753.07	0.74581	1753.07	0.86729
35	162367	2800		20.163	794.3	20.15	916.9							1751.14	0.74572	1751.14	0.86633
34	162100	2933.33		20.176	755.6	20.163	942.1							1749.21	0.7456	1749.21	0.86536
33	162700	3133.33		20.189	773	20.176	930.5							1747.28	0.74546	1747.28	0.86441
32	162300	2566.67		20.202	818.2	20.189	921.7							1745.35	0.74528	1745.35	0.86347
31	162533	3066.67		20.215	824.2	20.202	942.8							1743.42	0.74505	1743.42	0.86255
30	163233	2766.67		20.228	799.8	20.215	924							1741.49	0.74479	1741.49	0.86166
29	163800	2833.33		20.241	810.3	20.228	925.8							1739.57	0.74457	1739.57	0.86084
28	164733	2433.33		20.254	813.7	20.241	960.9							1737.64	0.74437	1737.64	0.86007
27	165533	2900		20.267	782.9	20.254	954.8							1735.71	0.74416	1735.71	0.8594
26	164900	4233.33		20.28	804.8	20.267	911.2							1733.78	0.74395	1733.78	0.8588
25	164967	3933.33		20.293	787.9	20.28	927.2							1731.85	0.74374	1731.85	0.85827
24	163900	4566.67		20.306	786.1	20.293	912.1							1729.92	0.74355	1729.92	0.85781
23	162733	5033.33		20.319	816.3	20.306	921.7							1727.99	0.74337	1727.99	0.85741
22	162433	5200		20.332	839.9	20.319	931.3							1726.07	0.74324	1726.07	0.85709
21	162267	4633.33		20.345	821	20.332	922.6							1724.14	0.74317	1724.14	0.85685
20	162067	3066.67		20.358	802.9	20.345	926.3							1722.21	0.74314	1722.21	0.85667
19	163033	2466.67		20.371	824	20.358	948.9							1720.28	0.74314	1720.28	0.85659
18	162533	1966.67		20.384	773.3	20.371	935.4							1718.35	0.74315	1718.35	0.85658
17	163000	2366.67		20.397	770.1	20.384	918.4							1716.42	0.74319	1716.42	0.85663
16	162500	2400		20.41	775.9	20.397	928							1714.49	0.74326	1714.49	0.8567
15	162600	2766.67		20.423	777.9	20.41	948							1712.57	0.74335	1712.57	0.85681
14	162300	2666.67		20.436	856.2	20.423	963.6							1710.64	0.74348	1710.64	0.85693
13	162667	3100		20.449	852.6	20.436	956.7							1708.71	0.74364	1708.71	0.85706
12	162433	2666.67		20.462	801.9	20.449	946							1706.78	0.74384	1706.78	0.85723
11	162433	2933.33		20.475	822.9	20.462	957.8							1704.85	0.74407	1704.85	0.8574
10	161967	2500		20.488	820.2	20.475	937.1							1702.92	0.7443	1702.92	0.85757
9	162133	2466.67		20.501	806.2	20.488	913.8							1700.99	0.7445	1700.99	0.85773
8	161867	2133.33		20.514	777.7	20.501	956.9							1699.07	0.74466	1699.07	0.85785
7	161733	1933.33		20.527	836	20.514	953.5							1697.14	0.74479	1697.14	0.85791
6	161467	2066.67		20.54	806.8	20.527	929.2							1695.21	0.74488	1695.21	0.85791
5	161167	2466.67		20.553	797.7	20.54	952.4							1693.28	0.74492	1693.28	0.85785
4	160900	1966.67		20.566	778.1	20.553	970.8							1691.35	0.74496	1691.35	0.85771
3	160700	1766.67		20.579	814.8	20.566	962.2							1689.42	0.74498	1689.42	0.85753
2	160500	1366.67		20.592	792.4	20.579	951.7							1687.49	0.74492	1687.49	0.85727
1	160267	1433.33		20.605	853.4	20.592	981.1							1685.57	0.74477	1685.57	0.85694
0	160000	1100		20.618	805.8	20.605	961.8							1683.64	0.74456	1683.64	0.85653
-1	160033	500		20.631	783	20.618	952.1							1681.71	0.74431	1681.71	0.85602
-2	160033	266.667		20.644	803.7	20.631	892.2							1679.78	0.74402	1679.78	0.85542
-3	160033	0		20.657	785.4	20.644	891.1							1677.85	0.74366	1677.85	0.85475
-4	160000	0		20.67	772	20.657	912.3							1675.92	0.74336	1675.92	0.85402
-5	160000	0		20.683	828.6	20.67	933.6							1673.99	0.74314	1673.99	0.85325
				20.696	808.7	20.683	920.4							1672.07	0.74289	1672.07	0.85244
				20.709	823	20.696	938.4							1670.14	0.74258	1670.14	0.85161
				20.722	802.9	20.709	919.7							1668.21	0.74225	1668.21	0.85075
				20.735	735.3	20.722	908.7							1666.28	0.74196	1666.28	0.84986
				20.748	744.2	20.735	962.1							1664.35	0.74165	1664.35	0.84895
				20.761	766.7	20.748	938.2							1662.42	0.74132	1662.42	0.84801
				20.774	750.6	20.761	905.2							1660.49	0.74105	1660.49	0.84706
				20.787	788.8	20.774	925.7							1658.57	0.74086	1658.57	0.84612
				20.8	766.5	20.787	902.9							1656.64	0.74067	1656.64	0.84519
				20.813	830.1	20.8	928.5							1654.71	0.74045	1654.71	0.84426
				20.826	812.2	20.813	943							1652.78	0.74024	1652.78	0.84334
				20.839	782.5	20.826	933.3							1650.85	0.74001	1650.85	0.8424
				20.852	803.7	20.839	905.4							1648.92	0.73973	1648.92	0.84145
				20.865	810.2	20.852	936.4							1646.99	0.73939	1646.99	0.84048
				20.878	810	20.865	945.6							1645.07	0.73906	1645.07	0.83951
				20.891	827.4	20.878	943.8							1643.14	0.73876	1643.14	0.83855
				20.904	849.4	20.891	946.2							1641.21	0.73841	1641.21	0.83762
				20.917	844.7	20.904	960.4							1639.28	0.73803	1639.28	0.83672
				20.93	813.4	20.917	948.3							1637.35	0.73768	1637.35	0.83585
				20.943	776.5	20.93	925.5							1635.42	0.73733	1635.42	0.83502
				20.956	807.7	20.943	914							1633.49	0.73696	1633.49	0.8342
				20.969	850.1	20.956	908.2							1631.57	0.73661	1631.57	0.83342
				20.982	834.2	20.969	961.1							1629.64	0.73635	1629.64	0.83267
				20.995	786.2	20.982	893.1							1627.71	0.73615	1627.71	0.83198
				21.008	815.7	20.995	948.9							1625.78	0.73594	1625.78	0.83136
				21.021	818.6	21.008	938.1							1623.85	0.73572	1623.85	0.83081
				21.034	827.4	21.021	951.7							1621.92	0.73551	1621.92	0.83032
				21.047	805.5	21.034	959.3							1619.99	0.73526	1619.99	0.82989
				21.06	817.7	21.047	918.3							1618.07	0.73493	1618.07	0.8295
				21.073	829.8	21.06	963.3							1616.14	0.73453	1616.14	0.82915
				21.086	796.3	21.073	945.4							1614.21	0.73406	1614.21	0.82884
				21.099	805.1	21.086	926.1							1612.28	0.73351	1612.28	0.82857
				21.112	833.4	21.099	932.2							1610.35	0.73287	1610.35	0.82835
				21.125	823.3	21.112	959							1608.42	0.7321	1608.42	0.82818
				21.138	804.8	21.125	995.6							1606.49	0.73122	1606.49	0.82806
				21.151	807.2	21.138	942.2							1604.57	0.73022	1604.57	0.82797
				21.164	820.7	21.151	1005.9							1602.64	0.72909	1602.64	0.82791
				21.177	800.1	21.164	960.1							1600.71	0.72785	1600.71	0.82786
				21.19	775.4	21.177	947.6							1598.78	0.72655	1598.78	0.82783
				21.203	786.4	21.19	917							1596.85	0.7252	1596.85	0.82781
				21.216	804.1	21.203	964.2							1594.92	0.72383	1594.92	0.82783
				21.229	818	21.216	938.6							1592.99	0.72246	1592.99	0.82789
				21.242	804.5	21.229	915.1							1591.07	0.72115	1591.07	0.828
				21.255	790.1	21.242	906.7							1589.14	0.7199	1589.14	0.82816
				21.268	791	21.255	976.2							1587.21	0.71871	1587.21	0.82838
				21.281	807.7	21.268	985							1585.28	0.71761	1585.28	0.82865
				21.294	842.9	21.281	947.6							1583.35	0.71661	1583.35	0.82896
				21.307	840.7	21.294	937.7							1581.42	0.71577	1581.42	0.82934
				21.32	831.3	21.307	993.9							1579.49	0.71511	1579.49	0.82978
				21.333	820.4	21.32	931							1577.57	0.7146	1577.57	0.83031
				21.346	830.4	21.333	960.1							1575.64	0.7142	1575.64	0.83093
				21.359	864.8	21.346	962.4							1573.71	0.71391	1573.71	0.83163
				21.372	846.1	21.359	982.1							1571.78	0.7137	1571.78	0.8324
				21.385	839.6	21.372	967.8							1569.85	0.71356	1569.85	0.83323
				21.398	844.5	21.385	975.6							1567.92	0.7135	1567.92	0.8341
				21.411	816.9	21.398	934.5							1565.99	0.71356	1565.99	0.83501
				21.424	794.1	21.411	975.9							1564.07	0.71372	1564.07	0.83594
				21.437	785.6	21.424	971.5							1562.14	0.71398	1562.14	0.8369
				21.45	795.9	21.437	946.2							1560.21	0.71433	1560.21	0.83787
				21.463	782.5	21.45	943.7							1558.28	0.7147	1558.28	0.83885
				21.476	824.3	21.463	925.3							1556.35	0.71507	1556.35	0.83982
				21.489	810.6	21.476	935.3							1554.42	0.71545	1554.42	0.84076
				21.502	802.5	21.489	989.6							1552.49	0.71586	1552.49	0.84168
				21.515	857.5	21.502	978.2							1550.57	0.71635	1550.57	0.84255
				21.528	818.3	21.515	965.7							1548.64	0.71686	1548.64	0.84338
				21.541	778.5	21.528	960.6							1546.71	0.71741	1546.71	0.84419
				21.554	817.7	21.541	949.9							1544.78	0.71797	1544.78	0.84496
				21.567	815.9	21.554	946.7							1542.85	0.71852	1542.85	0.84573
				21.58	803.7	21.567	935.3							1540.92	0.71905	1540.92	0.84646
				21.593	816.1	21.58	955.9							1538.99	0.71958	1538.99	0.84717
				21.606	840.9	21.593	954							1537.07	0.72014	1537.07	0.84786
				21.619	796	21.606	934.1							1535.14	0.72075	1535.14	0.84852
				21.632	783.4	21.619	951.8							1533.21	0.72139	1533.21	0.84915
				21.645	789.1	21.632	954.4							1531.28	0.72201	1531.28	0.84976
				21.658	817.3	21.645	977.9							1529.35	0.72264	1529.35	0.85035
				21.671	784.5	21.658	996.5							1527.42	0.72329	1527.42	0.85093
				21.684	828	21.671	956.3							1525.49	0.72394	1525.49	0.85146
				21.697	799.3	21.684	906.1							1523.57	0.72456	1523.57	0.85197
				21.71	828.6	21.697	908.3							1521.64	0.72514	1521.64	0.85244
				21.723	810	21.71	933.2							1519.71	0.72568	1519.71	0.85285
				21.736	837.1	21.723	933							1517.78	0.72622	1517.78	0.85321
				21.749	819.5	21.736	917.6							1515.85	0.72673	1515.85	0.85352
				21.762	798.5	21.749	931							1513.92	0.72721	1513.92	0.85378
				21.775	815.1	21.762	962							1511.99	0.72767	1511.99	0.854
				21.788	823.8	21.775	962.7							1510.07	0.7281	1510.07	0.85417
				21.801	783.5	21.788	948.6							1508.14	0.72847	1508.14	0.8543
				21.814	810.7	21.801	943.6							1506.21	0.72879	1506.21	0.85437
				21.827	876.8	21.814	941.1							1504.28	0.72906	1504.28	0.8544
				21.84	803.3	21.827	930							1502.35	0.72933	1502.35	0.85438
				21.853	840.9	21.84	912.2							1500.42	0.72959	1500.42	0.85434
				21.866	788.7	21.853	925.8							1498.49	0.72987	1498.49	0.85426
				21.879	766.1	21.866	969.1							1496.57	0.73019	1496.57	0.85415
				21.892	847.3	21.879	979.9							1494.64	0.7305	1494.64	0.85402
				21.905	823.5	21.892	934.6							1492.71	0.7308	1492.71	0.85385
				21.918	812.3	21.905	898.5							1490.78	0.73107	1490.78	0.85363
				21.931	857.2	21.918	936.1							1488.85	0.73132	1488.85	0.85337
				21.944	818.1	21.931	973.5							1486.92	0.73157	1486.92	0.85307
				21.957	818.8	21.944	949.3							1484.99	0.73183	1484.99	0.85275
				21.97	833	21.957	917.9							1483.07	0.7321	1483.07	0.85238
				21.983	872.7	21.97	917.1							1481.14	0.73236	1481.14	0.85198
				21.996	834.9	21.983	934.7							1479.21	0.73261	1479.21	0.85155
				22.009	803.9	21.996	972.6							1477.28	0.73286	1477.28	0.85106
				22.022	810.8	22.009	971.9							1475.35	0.73309	1475.35	0.85054
				22.035	860.5	22.022	922.2							1473.42	0.73328	1473.42	0.84997
				22.048	886.2	22.035	947.8							1471.49	0.73345	1471.49	0.84938
				22.061	811.4	22.048	905.6							1469.57	0.73359	1469.57	0.84876
				22.074	829.7	22.061	906.3							1467.64	0.7337	1467.64	0.84815
				22.087	864.5	22.074	937.9							1465.71	0.73381	1465.71	0.84752
				22.1	830.9	22.087	953.2							1463.78	0.73395	1463.78	0.84688
				22.113	825.5	22.1	941.5							1461.85	0.73409	1461.85	0.84623
				22.126	850.4	22.113	955.9							1459.92	0.73416	1459.92	0.84556
				22.139	831.1	22.126	999.5							1457.99	0.73421	1457.99	0.84487
				22.152	792.5	22.139	967.9							1456.07	0.73424	1456.07	0.84416
				22.165	824.7	22.152	953.9							1454.14	0.73424	1454.14	0.84345
				22.178	773.4	22.165	931.8							1452.21	0.73421	1452.21	0.84272
				22.191	789.4	22.178	942.7							1450.28	0.73417	1450.28	0.84198
				22.204	813.6	22.191	956.2							1448.35	0.73415	1448.35	0.84124
				22.217	823.2	22.204	935.6							1446.42	0.7341	1446.42	0.84046
				22.23	832.3	22.217	903.3							1444.49	0.73399	1444.49	0.83966
				22.243	801.7	22.23	937.9							1442.57	0.73385	1442.57	0.83885
				22.256	815.4	22.243	964.6							1440.64	0.73373	1440.64	0.83802
				22.269	807.7	22.256	918.5							1438.71	0.73362	1438.71	0.8372
				22.282	822.9	22.269	970.3							1436.78	0.73351	1436.78	0.83643
				22.295	827.5	22.282	959.1							1434.85	0.73341	1434.85	0.8357
				22.308	859.4	22.295	918.2							1432.92	0.73336	1432.92	0.83502
				22.321	848.1	22.308	999.4							1430.99	0.7333	1430.99	0.83435
				22.334	779.7	22.321	939.5							1429.07	0.73322	1429.07	0.83368
				22.347	772.3	22.334	945.6							1427.14	0.73314	1427.14	0.83299
				22.36	775.8	22.347	951.4							1425.21	0.73307	1425.21	0.83224
				22.373	806	22.36	908.3							1423.28	0.73297	1423.28	0.83142
				22.386	831.9	22.373	934.5							1421.35	0.73284	1421.35	0.83054
				22.399	832	22.386	895.5							1419.42	0.73267	1419.42	0.82958
				22.412	834.2	22.399	913.7							1417.49	0.73245	1417.49	0.82855
				22.425	836.4	22.412	895.1							1415.57	0.73218	1415.57	0.82744
				22.438	788.9	22.425	908.9							1413.64	0.73188	1413.64	0.82627
				22.451	811.6	22.438	993.8							1411.71	0.73157	1411.71	0.82505
				22.464	827.7	22.451	922.8							1409.78	0.73126	1409.78	0.82385
				22.477	786.5	22.464	921							1407.85	0.731	1407.85	0.82272
				22.49	776.4	22.477	901.9							1405.92	0.73081	1405.92	0.82172
				22.503	787.8	22.49	926.6							1403.99	0.73072	1403.99	0.82093
				22.516	821.3	22.503	952.4							1402.07	0.73073	1402.07	0.82037
				22.529	819.2	22.516	925.3							1400.14	0.73084	1400.14	0.82009
				22.542	800.9	22.529	925.8							1398.21	0.73103	1398.21	0.82005
				22.555	803.7	22.542	927.8							1396.28	0.73129	1396.28	0.82026
				22.568	811.7	22.555	928.9							1394.35	0.73161	1394.35	0.82068
				22.581	809.4	22.568	929.9							1392.42	0.73198	1392.42	0.82128
				22.594	797.1	22.581	919.5							1390.49	0.73236	1390.49	0.82203
				22.607	826.3	22.594	961.4							1388.57	0.73276	1388.57	0.8229
				22.62	860.8	22.607	929.4							1386.64	0.73316	1386.64	0.82385
				22.633	828.3	22.62	957.7							1384.71	0.73355	1384.71	0.82482
				22.646	769.8	22.633	964.8							1382.78	0.73393	1382.78	0.82575
				22.659	769.1	22.646	958.4							1380.85	0.73431	1380.85	0.82661
				22.672	793.3	22.659	906.3							1378.92	0.73468	1378.92	0.82735
				22.685	830.3	22.672	918.4							1377	0.73507	1377	0.82795
				22.698	802	22.685	888.9							1375.07	0.73546	1375.07	0.82846
				22.711	782.8	22.698	916.2							1373.14	0.73585	1373.14	0.82889
				22.724	757.1	22.711	938.4							1371.21	0.73623	1371.21	0.82927
				22.737	780.8	22.724	895.2							1369.28	0.73657	1369.28	0.82962
				22.75	781.4	22.737	891.6							1367.35	0.73687	1367.35	0.82993
				22.763	797.1	22.75	860.6							1365.42	0.73712	1365.42	0.8302
				22.776	785.4	22.763	868.2							1363.5	0.73734	1363.5	0.83043
				22.789	782.6	22.776	902.7							1361.57	0.73754	1361.57	0.8306
				22.802	787.6	22.789	909.4							1359.64	0.73773	1359.64	0.83075
				22.815	803.5	22.802	895.2							1357.71	0.73791	1357.71	0.83091
				22.828	819.2	22.815	907.5							1355.78	0.7381	1355.78	0.8311
				22.841	809.1	22.828	939.8							1353.85	0.7383	1353.85	0.83132
				22.854	775.5	22.841	924.5							1351.92	0.73853	1351.92	0.83157
				22.867	724	22.854	871.2							1350	0.73878	1350	0.83183
				22.88	794.1	22.867	886.6							1348.07	0.73904	1348.07	0.83206
				22.893	807.4	22.88	891.4							1346.14	0.73932	1346.14	0.83226
				22.906	816.2	22.893	907.6							1344.21	0.73961	1344.21	0.83244
				22.919	799.6	22.906	931.7							1342.28	0.7399	1342.28	0.8326
				22.932	773.6	22.919	944.2							1340.35	0.74019	1340.35	0.83277
				22.945	768.4	22.932	902.9							1338.42	0.74046	1338.42	0.83298
				22.958	777.7	22.945	887.2							1336.5	0.74072	1336.5	0.83321
				22.971	816.9	22.958	873.6							1334.57	0.74094	1334.57	0.83345
				22.984	832.2	22.971	877.1							1332.64	0.74114	1332.64	0.83365
				22.997	810.5	22.984	871.1							1330.71	0.74133	1330.71	0.83381
				23.01	795.6	22.997	876.1							1328.78	0.7415	1328.78	0.83394
				23.023	755.4	23.01	897.5							1326.85	0.74166	1326.85	0.83404
				23.036	757.2	23.023	879.3							1324.92	0.74181	1324.92	0.83415
				23.049	799.5	23.036	904.5							1323	0.74195	1323	0.8343
				23.062	767.4	23.049	908.1							1321.07	0.74206	1321.07	0.83449
				23.075	734.8	23.062	880.6							1319.14	0.74214	1319.14	0.8347
				23.088	738	23.075	891.5							1317.21	0.74219	1317.21	0.83491
				23.101	797.5	23.088	893.6							1315.28	0.74221	1315.28	0.83507
				23.114	813.7	23.101	869.4							1313.35	0.74219	1313.35	0.83519
				23.127	745	23.114	842.8							1311.42	0.74212	1311.42	0.83526
				23.14	744.5	23.127	873.9							1309.5	0.74201	1309.5	0.83532
				23.153	756.7	23.14	901.1							1307.57	0.74187	1307.57	0.83537
				23.166	779.1	23.153	895.3							1305.64	0.74169	1305.64	0.83542
				23.179	781.7	23.166	895.5							1303.71	0.74148	1303.71	0.83546
				23.192	754	23.179	874.2							1301.78	0.74124	1301.78	0.83545
				23.205	761.9	23.192	866.4							1299.85	0.74097	1299.85	0.83538
				23.218	753.2	23.205	858.2							1297.92	0.74067	1297.92	0.83522
				23.231	766.6	23.218	856.1							1296	0.74034	1296	0.83497
				23.244	756.4	23.231	872.1							1294.07	0.73997	1294.07	0.83469
				23.257	765.5	23.244	909.5							1292.14	0.73957	1292.14	0.8344
				23.27	735.9	23.257	882							1290.21	0.73911	1290.21	0.83415
				23.283	736.8	23.27	835.7							1288.28	0.73861	1288.28	0.83394
				23.296	758.2	23.283	837.4							1286.35	0.73808	1286.35	0.83377
				23.309	727.2	23.296	841.9							1284.42	0.73751	1284.42	0.83362
				23.322	710.5	23.309	871.1							1282.5	0.7369	1282.5	0.83347
				23.335	747.3	23.322	820.5							1280.57	0.73626	1280.57	0.83333
				23.348	765.2	23.335	831.9							1278.64	0.73558	1278.64	0.8332
				23.361	725.2	23.348	893.8							1276.71	0.73488	1276.71	0.83312
				23.374	756.9	23.361	883.9							1274.78	0.73414	1274.78	0.83311
				23.387	747.7	23.374	854							1272.85	0.73338	1272.85	0.83316
				23.4	722.3	23.387	870							1270.92	0.7326	1270.92	0.83326
				23.413	706.4	23.4	878.8							1269	0.7318	1269	0.83337
				23.426	762.3	23.413	888.5							1267.07	0.731	1267.07	0.83345
				23.439	770.9	23.426	840							1265.14	0.73021	1265.14	0.83347
				23.452	721.9	23.439	846.7							1263.21	0.72941	1263.21	0.83344
				23.465	716.3	23.452	827.4							1261.28	0.72861	1261.28	0.83338
				23.478	682.8	23.465	809.1							1259.35	0.72781	1259.35	0.83333
				23.491	706.2	23.478	852.3							1257.42	0.72703	1257.42	0.83329
				23.504	706.1	23.491	853.6							1255.5	0.72625	1255.5	0.83328
				23.517	708.3	23.504	808.9							1253.57	0.72549	1253.57	0.83328
				23.53	757.5	23.517	859.9							1251.64	0.72474	1251.64	0.83326
				23.543	757.9	23.53	854							1249.71	0.724	1249.71	0.83321
				23.556	736.8	23.543	852.9							1247.78	0.72328	1247.78	0.83314
				23.569	704	23.556	843.9							1245.85	0.72256	1245.85	0.83305
				23.582	693.7	23.569	827.4							1243.92	0.72187	1243.92	0.83301
				23.595	704.4	23.582	811.7							1242	0.7212	1242	0.83301
				23.608	738.3	23.595	837.3							1240.07	0.72057	1240.07	0.83308
				23.621	695.5	23.608	872.9							1238.14	0.71998	1238.14	0.8332
				23.634	696.5	23.621	851.7							1236.21	0.71944	1236.21	0.83335
				23.647	730.6	23.634	835.1							1234.28	0.71895	1234.28	0.83348
				23.66	694.8	23.647	810.6							1232.35	0.71851	1232.35	0.83361
				23.673	681.6	23.66	806							1230.42	0.71814	1230.42	0.83372
				23.686	703.9	23.673	821.3							1228.5	0.71782	1228.5	0.83386
				23.699	738.7	23.686	786.7							1226.57	0.71756	1226.57	0.83405
				23.712	685.1	23.699	835							1224.64	0.71737	1224.64	0.83428
				23.725	695.3	23.712	833.1							1222.71	0.71723	1222.71	0.83456
				23.738	735.7	23.725	843.1							1220.78	0.71714	1220.78	0.83486
				23.751	725	23.738	863.9							1218.85	0.71712	1218.85	0.83515
				23.764	714.3	23.751	830.5							1216.92	0.71714	1216.92	0.83542
				23.777	728.5	23.764	813.4							1215	0.7172	1215	0.83565
				23.79	712.2	23.777	801.4							1213.07	0.71729	1213.07	0.83586
				23.803	694.9	23.79	813.4							1211.14	0.71742	1211.14	0.83609
				23.816	686.3	23.803	779.1							1209.21	0.71758	1209.21	0.83634
				23.829	668.4	23.816	863							1207.28	0.71775	1207.28	0.83662
				23.842	671	23.829	838.5							1205.35	0.71795	1205.35	0.83689
				23.855	680.5	23.842	831.4							1203.42	0.71816	1203.42	0.83714
				23.868	691.2	23.855	791.2							1201.5	0.7184	1201.5	0.83734
				23.881	688.6	23.868	805.8							1199.57	0.71864	1199.57	0.83746
				23.894	682.5	23.881	811.5							1197.64	0.71888	1197.64	0.83755
				23.907	685	23.894	791							1195.71	0.7191	1195.71	0.83761
				23.92	684.8	23.907	799.2							1193.78	0.7193	1193.78	0.83767
				23.933	694.6	23.92	807							1191.85	0.7195	1191.85	0.83775
				23.946	678.1	23.933	814.8							1189.92	0.7197	1189.92	0.83782
				23.959	669.6	23.946	779.2							1188	0.7199	1188	0.83789
				23.972	681	23.959	786.9							1186.07	0.72011	1186.07	0.83793
				23.985	674.8	23.972	806.3							1184.14	0.72034	1184.14	0.83793
				23.998	689	23.985	779.4							1182.21	0.72058	1182.21	0.83789
				24.011	673.4	23.998	821.3							1180.28	0.72082	1180.28	0.83785
				24.024	678.4	24.011	756.2							1178.35	0.72107	1178.35	0.83781
				24.037	680.7	24.024	782.3							1176.42	0.72133	1176.42	0.8378
				24.05	678.6	24.037	758.5							1174.5	0.72158	1174.5	0.83782
				24.063	696.7	24.05	793.9							1172.57	0.72185	1172.57	0.83785
				24.076	684.5	24.063	790.4							1170.64	0.72211	1170.64	0.83785
				24.089	647.8	24.076	787.7							1168.71	0.72235	1168.71	0.83783
				24.102	667.6	24.089	797							1166.78	0.72256	1166.78	0.83777
				24.115	701.1	24.102	791.4							1164.85	0.72275	1164.85	0.83771
				24.128	700.3	24.115	794.4							1162.92	0.72292	1162.92	0.83764
				24.141	661	24.128	801.9							1161	0.72309	1161	0.8376
				24.154	673.2	24.141	795.1							1159.07	0.72327	1159.07	0.8376
				24.167	671.3	24.154	776.1							1157.14	0.72345	1157.14	0.83764
				24.18	662.2	24.167	795							1155.21	0.72365	1155.21	0.83767
				24.193	638.4	24.18	787.6							1153.28	0.72387	1153.28	0.8377
				24.206	652.9	24.193	777.6							1151.35	0.72411	1151.35	0.83771
				24.219	630.1	24.206	758.9							1149.42	0.72435	1149.42	0.83769
				24.232	630.2	24.219	769.9							1147.5	0.7246	1147.5	0.83767
				24.245	660.3	24.232	776.2							1145.57	0.72484	1145.57	0.83765
				24.258	669.6	24.245	822.4							1143.64	0.72507	1143.64	0.83764
				24.271	659.6	24.258	817.4							1141.71	0.72528	1141.71	0.83763
				24.284	626.3	24.271	791.4							1139.78	0.72547	1139.78	0.83759
				24.297	653.6	24.284	782.3							1137.85	0.72562	1137.85	0.8375
				24.31	629.7	24.297	756.7							1135.92	0.72575	1135.92	0.83735
				24.323	630.9	24.31	776							1134	0.72587	1134	0.83715
				24.336	646.9	24.323	799.7							1132.07	0.72596	1132.07	0.83689
				24.349	632.5	24.336	761							1130.14	0.72605	1130.14	0.83661
				24.362	638	24.349	758							1128.21	0.72612	1128.21	0.83634
				24.375	649.7	24.362	779.9							1126.28	0.72621	1126.28	0.83606
				24.388	604.5	24.375	769.9							1124.35	0.72631	1124.35	0.8358
				24.401	648.9	24.388	783.9							1122.42	0.72642	1122.42	0.83553
				24.414	615.5	24.401	776.2							1120.5	0.72655	1120.5	0.83524
				24.427	673.8	24.414	754.6							1118.57	0.72669	1118.57	0.83493
				24.44	604.8	24.427	752.3							1116.64	0.72684	1116.64	0.8346
				24.453	622.7	24.44	755							1114.71	0.727	1114.71	0.83427
				24.466	641.8	24.453	785.2							1112.78	0.72716	1112.78	0.83397
				24.479	670.3	24.466	786.3							1110.85	0.72731	1110.85	0.8337
				24.492	633.1	24.479	756.7							1108.92	0.72746	1108.92	0.83345
				24.505	650	24.492	760.8							1107	0.72761	1107	0.83321
				24.518	661.8	24.505	777.9							1105.07	0.72777	1105.07	0.83295
				24.531	628.8	24.518	754.6							1103.14	0.72793	1103.14	0.83266
				24.544	622.2	24.531	760.4							1101.21	0.72808	1101.21	0.83234
				24.557	633.5	24.544	768.6							1099.28	0.72821	1099.28	0.83199
				24.57	634	24.557	760							1097.35	0.72832	1097.35	0.83165
				24.583	610.6	24.57	767.7							1095.42	0.7284	1095.42	0.83132
				24.596	642.4	24.583	761.1							1093.5	0.72847	1093.5	0.831
				24.609	640.4	24.596	768.5							1091.57	0.72855	1091.57	0.8307
				24.622	645.4	24.609	758.5							1089.64	0.72865	1089.64	0.83039
				24.635	603.8	24.622	793.3							1087.71	0.72879	1087.71	0.83005
				24.648	666.5	24.635	787							1085.78	0.72898	1085.78	0.8297
				24.661	617	24.648	733.2							1083.85	0.72919	1083.85	0.82935
				24.674	590.8	24.661	740.4							1081.92	0.72943	1081.92	0.82901
				24.687	632.6	24.674	750.5							1080	0.7297	1080	0.8287
				24.7	589.9	24.687	782.8							1078.07	0.72999	1078.07	0.82845
				24.713	593.6	24.7	755.3							1076.14	0.7303	1076.14	0.82824
				24.726	615.9	24.713	764.7							1074.21	0.73062	1074.21	0.82805
				24.739	632.3	24.726	774.7							1072.28	0.73094	1072.28	0.82787
				24.752	619.6	24.739	720.2							1070.35	0.73123	1070.35	0.82768
				24.765	624	24.752	724							1068.42	0.73149	1068.42	0.8275
				24.778	603.1	24.765	761							1066.5	0.7317	1066.5	0.82733
				24.791	621.2	24.778	727.8							1064.57	0.73188	1064.57	0.82721
				24.804	580.3	24.791	735.6							1062.64	0.73204	1062.64	0.82714
				24.817	597.9	24.804	751.4							1060.71	0.7322	1060.71	0.82713
				24.83	580.3	24.817	734							1058.78	0.73237	1058.78	0.82715
				24.843	616.1	24.83	725.8							1056.85	0.73254	1056.85	0.8272
				24.856	585.3	24.843	710.2							1054.92	0.73271	1054.92	0.82726
				24.869	599.7	24.856	721.4							1053	0.73289	1053	0.82734
				24.882	599.2	24.869	749.2							1051.07	0.73307	1051.07	0.82744
				24.895	605.9	24.882	752.9							1049.14	0.73328	1049.14	0.82759
				24.908	582.7	24.895	726.5							1047.21	0.73352	1047.21	0.82781
				24.921	598.6	24.908	756.2							1045.28	0.73378	1045.28	0.8281
				24.934	608.7	24.921	765.5							1043.35	0.73407	1043.35	0.82846
				24.947	615.6	24.934	753.5							1041.42	0.73439	1041.42	0.82885
				24.96	612.8	24.947	788.4							1039.5	0.73474	1039.5	0.82925
				24.973	634	24.96	728.3							1037.57	0.73511	1037.57	0.82966
				24.986	602	24.973	718.8							1035.64	0.7355	1035.64	0.83008
				24.999	575.6	24.986	735.1							1033.71	0.73588	1033.71	0.83053
				25.012	594.3	24.999	781.7							1031.78	0.73628	1031.78	0.83102
				25.025	623.4	25.012	742.2							1029.85	0.73667	1029.85	0.83155
				25.038	630.9	25.025	707.2							1027.92	0.73707	1027.92	0.83214
				25.051	572.3	25.038	721.1							1026	0.73747	1026	0.83273
				25.064	574.2	25.051	793.4							1024.07	0.73787	1024.07	0.83329
				25.077	610.5	25.064	727.2							1022.14	0.73826	1022.14	0.83382
				25.09	615.1	25.077	740.6							1020.21	0.73865	1020.21	0.8343
				25.103	591.7	25.09	749.7							1018.28	0.73903	1018.28	0.83476
				25.116	591.2	25.103	754.8							1016.35	0.73941	1016.35	0.83521
				25.129	615.8	25.116	735.2							1014.42	0.73977	1014.42	0.83567
				25.142	593.4	25.129	748							1012.5	0.74014	1012.5	0.83614
				25.155	577.5	25.142	703.8							1010.57	0.7405	1010.57	0.83658
				25.168	587	25.155	738.3							1008.64	0.74085	1008.64	0.83697
				25.181	588.9	25.168	751							1006.71	0.74119	1006.71	0.8373
				25.194	594.4	25.181	734.1							1004.78	0.74152	1004.78	0.83756
				25.207	606.2	25.194	706.4							1002.85	0.74185	1002.85	0.83777
				25.22	612.6	25.207	730.9							1000.92	0.74217	1000.92	0.83796
				25.233	615.7	25.22	702.2							998.996	0.74249	998.996	0.83816
				25.246	603.4	25.233	738.8							997.068	0.7428	997.068	0.83838
				25.259	582.4	25.246	739.3							995.139	0.74311	995.139	0.83861
				25.272	588.9	25.259	700.5							993.211	0.74339	993.211	0.83883
				25.285	574.4	25.272	719.3							991.282	0.74367	991.282	0.839
				25.298	590	25.285	724.2							989.354	0.74393	989.354	0.83913
				25.311	616.5	25.298	687							987.425	0.74417	987.425	0.83923
				25.324	622.9	25.311	728							985.496	0.74439	985.496	0.83933
				25.337	630.4	25.324	751.2							983.568	0.74461	983.568	0.83945
				25.35	607.1	25.337	706							981.639	0.74482	981.639	0.83964
				25.363	594.8	25.35	679.8							979.711	0.74503	979.711	0.83985
				25.376	596.7	25.363	703.1							977.782	0.74524	977.782	0.84009
				25.389	587.7	25.376	744.7							975.854	0.74545	975.854	0.84031
				25.402	600.5	25.389	731							973.925	0.74567	973.925	0.8405
				25.415	581.3	25.402	729.2							971.996	0.7459	971.996	0.84065
				25.428	581.1	25.415	733.4							970.068	0.74614	970.068	0.84081
				25.441	598	25.428	747.4							968.139	0.7464	968.139	0.84099
				25.454	600.5	25.441	731.5							966.211	0.74665	966.211	0.84122
				25.467	588.5	25.454	715.2							964.282	0.74691	964.282	0.8415
				25.48	587.9	25.467	748.4							962.354	0.74718	962.354	0.8418
				25.493	615.2	25.48	759.4							960.425	0.74745	960.425	0.84208
				25.506	584.2	25.493	765.8							958.497	0.74771	958.497	0.84233
				25.519	635	25.506	747.8							956.568	0.74797	956.568	0.84252
				25.532	575	25.519	754.7							954.639	0.74823	954.639	0.84268
				25.545	596.2	25.532	734.1							952.711	0.74848	952.711	0.84285
				25.558	592	25.545	708.2							950.782	0.74874	950.782	0.84304
				25.571	596.5	25.558	715.5							948.854	0.74899	948.854	0.84326
				25.584	631.6	25.571	706.3							946.925	0.74925	946.925	0.84351
				25.597	612.1	25.584	703.8							944.997	0.7495	944.997	0.84375
				25.61	575.8	25.597	708.3							943.068	0.74975	943.068	0.84394
				25.623	598.7	25.61	722.3							941.139	0.74999	941.139	0.84407
				25.636	611.8	25.623	725.7							939.211	0.75023	939.211	0.84416
				25.649	624.3	25.636	715.2							937.282	0.75045	937.282	0.84425
				25.662	593.3	25.649	723.8							935.354	0.75068	935.354	0.84435
				25.675	665.7	25.662	725.1							933.425	0.75091	933.425	0.84452
				25.688	666.4	25.675	733							931.497	0.75114	931.497	0.84472
				25.701	614	25.688	717.7							929.568	0.75136	929.568	0.84494
				25.714	625.3	25.701	720.7							927.639	0.75157	927.639	0.84513
				25.727	629.1	25.714	746.7							925.711	0.75178	925.711	0.84528
				25.74	630.3	25.727	719							923.782	0.75198	923.782	0.84539
				25.753	620.5	25.74	735.2							921.854	0.75219	921.854	0.84549
				25.766	652.9	25.753	773.5							919.925	0.7524	919.925	0.8456
				25.779	651.3	25.766	762.5							917.997	0.75261	917.997	0.84575
				25.792	663.8	25.779	760.9							916.068	0.75281	916.068	0.84595
				25.805	654.1	25.792	769.4							914.14	0.75302	914.14	0.84616
				25.818	668.9	25.805	755.3							912.211	0.75322	912.211	0.84636
				25.831	641.4	25.818	731.4							910.282	0.75342	910.282	0.84651
				25.844	635.1	25.831	738.6							908.354	0.75362	908.354	0.8466
				25.857	639.8	25.844	758.3							906.425	0.75382	906.425	0.84664
				25.87	694.5	25.857	767.4							904.497	0.75403	904.497	0.84667
				25.883	631.8	25.87	753.4							902.568	0.75425	902.568	0.84672
				25.896	685.1	25.883	753							900.64	0.75446	900.64	0.84681
				25.909	656.6	25.896	747.2							898.711	0.75467	898.711	0.84692
				25.922	666.8	25.909	775.9							896.782	0.75487	896.782	0.84703
				25.935	665.3	25.922	766.8							894.854	0.75506	894.854	0.8471
				25.948	674.9	25.935	802.5							892.925	0.75524	892.925	0.84711
				25.961	661.8	25.948	818.4							890.997	0.75541	890.997	0.84706
				25.974	681	25.961	793.1							889.068	0.75557	889.068	0.847
				25.987	705.7	25.974	777.5							887.14	0.75573	887.14	0.84695
				26	683.3	25.987	809.6							885.211	0.75588	885.211	0.84695
				26.013	700.2	26	764.3							883.283	0.75604	883.283	0.84697
				26.026	725.7	26.013	759.8							881.354	0.75619	881.354	0.847
				26.039	657.3	26.026	777.4							879.425	0.75635	879.425	0.84701
				26.052	685.3	26.039	806							877.497	0.75651	877.497	0.84695
				26.065	705.5	26.052	808.7							875.568	0.75666	875.568	0.84685
				26.078	652.2	26.065	808							873.64	0.75681	873.64	0.8467
				26.091	649.8	26.078	774.5							871.711	0.75696	871.711	0.84655
				26.104	670.9	26.091	785.4							869.783	0.7571	869.783	0.84642
				26.117	630.7	26.104	796.5							867.854	0.75722	867.854	0.84633
				26.13	652.6	26.117	807.9							865.925	0.75732	865.925	0.84625
				26.143	689.4	26.13	759.1							863.997	0.7574	863.997	0.84616
				26.156	687.7	26.143	789.4							862.068	0.75747	862.068	0.84604
				26.169	674.5	26.156	767.2							860.14	0.75753	860.14	0.84585
				26.182	651.6	26.169	783.3							858.211	0.75759	858.211	0.84564
				26.195	626.3	26.182	795.3							856.283	0.75766	856.283	0.8454
				26.208	621.8	26.195	735.4							854.354	0.75774	854.354	0.84518
				26.221	662.2	26.208	736.3							852.425	0.75782	852.425	0.84502
				26.234	658.3	26.221	781							850.497	0.75791	850.497	0.84489
				26.247	631.3	26.234	785.5							848.568	0.758	848.568	0.84478
				26.26	618.4	26.247	741							846.64	0.75809	846.64	0.84466
				26.273	608.9	26.26	767.6							844.711	0.75817	844.711	0.84451
				26.286	615.8	26.273	809.8							842.783	0.75825	842.783	0.84433
				26.299	635.2	26.286	712.5							840.854	0.75831	840.854	0.84414
				26.312	641.8	26.299	743.1							838.926	0.75837	838.926	0.84397
				26.325	644	26.312	768.6							836.997	0.75842	836.997	0.84386
				26.338	607.7	26.325	758.2							835.068	0.75847	835.068	0.8438
				26.351	602.6	26.338	821.1							833.14	0.75852	833.14	0.84378
				26.364	630.3	26.351	830							831.211	0.75858	831.211	0.84376
				26.377	664.4	26.364	719.2							829.283	0.75864	829.283	0.84374
				26.39	634.4	26.377	755.2							827.354	0.75872	827.354	0.84367
				26.403	632.2	26.39	725							825.426	0.7588	825.426	0.84358
				26.416	629.7	26.403	765.3							823.497	0.75889	823.497	0.8435
				26.429	607.8	26.416	737.5							821.568	0.75899	821.568	0.84345
				26.442	617.7	26.429	740.7							819.64	0.75909	819.64	0.84343
				26.455	625.6	26.442	749.4							817.711	0.75919	817.711	0.84345
				26.468	605.5	26.455	706.7							815.783	0.7593	815.783	0.84348
				26.481	593.7	26.468	725.8							813.854	0.7594	813.854	0.8435
				26.494	607.9	26.481	732.5							811.926	0.7595	811.926	0.84347
				26.507	606.2	26.494	726.8							809.997	0.7596	809.997	0.84342
				26.52	606.6	26.507	678.4							808.069	0.75968	808.069	0.84334
				26.533	622.3	26.52	725.1							806.14	0.75976	806.14	0.84326
				26.546	630.2	26.533	761.4							804.211	0.75984	804.211	0.84321
				26.559	615	26.546	740.5							802.283	0.75991	802.283	0.84318
				26.572	626.1	26.559	757.9							800.354	0.75998	800.354	0.84315
				26.585	651	26.572	687.2							798.426	0.76006	798.426	0.84313
				26.598	632.6	26.585	682.7							796.497	0.76013	796.497	0.84305
				26.611	631.7	26.598	706.1							794.569	0.76021	794.569	0.84295
				26.624	652.7	26.611	701.4							792.64	0.76029	792.64	0.8428
				26.637	655.5	26.624	729.1							790.711	0.76037	790.711	0.84264
				26.65	650.1	26.637	748.7							788.783	0.76045	788.783	0.84249
				26.663	661.1	26.65	718.1							786.854	0.76053	786.854	0.84237
				26.676	676.7	26.663	712.6							784.926	0.76061	784.926	0.84228
				26.689	666.5	26.676	750.1							782.997	0.7607	782.997	0.8422
				26.702	692.4	26.689	756.1							781.069	0.7608	781.069	0.84211
				26.715	672.6	26.702	740.8							779.14	0.7609	779.14	0.842
				26.728	660.8	26.715	749.7							777.211	0.76101	777.211	0.84185
				26.741	637.3	26.728	774.2							775.283	0.7611	775.283	0.84169
				26.754	650.2	26.741	789							773.354	0.76119	773.354	0.84154
				26.767	641	26.754	810							771.426	0.76129	771.426	0.8414
				26.78	641.2	26.767	800.3							769.497	0.76141	769.497	0.84129
				26.793	615.2	26.78	807.5							767.569	0.76152	767.569	0.84119
				26.806	599.9	26.793	834.2							765.64	0.76163	765.64	0.84109
				26.819	584.7	26.806	785.3							763.712	0.76173	763.712	0.84097
				26.832	574.6	26.819	800.9							761.783	0.76182	761.783	0.84083
				26.845	559.2	26.832	811.2							759.854	0.76191	759.854	0.84065
				26.858	542.7	26.845	754.1							757.926	0.76199	757.926	0.84047
				26.871	581	26.858	724.4							755.997	0.76207	755.997	0.8403
				26.884	592.9	26.871	711.9							754.069	0.76214	754.069	0.84015
				26.897	567.6	26.884	711.7							752.14	0.76222	752.14	0.84004
				26.91	558.9	26.897	715.8							750.212	0.76231	750.212	0.83993
				26.923	563.1	26.91	682.9							748.283	0.7624	748.283	0.83982
				26.936	508.1	26.923	696.7							746.354	0.76248	746.354	0.8397
				26.949	541.8	26.936	703.9							744.426	0.76255	744.426	0.83955
				26.962	524.9	26.949	669.7							742.497	0.76263	742.497	0.83938
				26.975	552.4	26.962	680.5							740.569	0.76272	740.569	0.8392
				26.988	546.1	26.975	694.1							738.64	0.76281	738.64	0.83902
				27.001	531	26.988	683.9							736.712	0.76288	736.712	0.83885
				27.014	550.2	27.001	674.5							734.783	0.76294	734.783	0.83871
				27.027	539.9	27.014	650.7							732.854	0.763	732.854	0.83856
				27.04	527.5	27.027	661.5							730.926	0.76306	730.926	0.8384
				27.053	550.4	27.04	665							728.997	0.76313	728.997	0.83822
				27.066	555.9	27.053	660							727.069	0.76319	727.069	0.83802
				27.079	507.9	27.066	684.5							725.14	0.76327	725.14	0.83779
				27.092	506.7	27.079	674.1							723.212	0.76335	723.212	0.83757
				27.105	535.3	27.092	664.1							721.283	0.76344	721.283	0.83736
				27.118	561.9	27.105	665.8							719.355	0.76352	719.355	0.83718
				27.131	544.1	27.118	658							717.426	0.7636	717.426	0.83702
				27.144	532.2	27.131	657.4							715.497	0.76369	715.497	0.83686
				27.157	547.6	27.144	666.8							713.569	0.76378	713.569	0.8367
				27.17	519.1	27.157	640.3							711.64	0.76387	711.64	0.83653
				27.183	538	27.17	666							709.712	0.76394	709.712	0.83632
				27.196	539.9	27.183	662.5							707.783	0.76398	707.783	0.8361
				27.209	511.1	27.196	645.4							705.855	0.76402	705.855	0.83588
				27.222	554.3	27.209	652.9							703.926	0.76406	703.926	0.83567
				27.235	501.4	27.222	636.3							701.997	0.7641	701.997	0.83549
				27.248	494.2	27.235	613.8							700.069	0.76413	700.069	0.83532
				27.261	495.8	27.248	627.3							698.14	0.76416	698.14	0.83515
				27.274	535.8	27.261	661.7							696.212	0.76418	696.212	0.83497
				27.287	503.4	27.274	623							694.283	0.76421	694.283	0.83477
				27.3	534.3	27.287	622.9							692.355	0.76427	692.355	0.83455
				27.313	489.6	27.3	625.1							690.426	0.76431	690.426	0.83431
				27.326	496.2	27.313	654.6							688.498	0.7643	688.498	0.83408
				27.339	534.9	27.326	598.4							686.569	0.76428	686.569	0.83389
				27.352	537.9	27.339	630.1							684.64	0.76428	684.64	0.83373
				27.365	541.1	27.352	645.6							682.712	0.76429	682.712	0.8336
				27.378	529.9	27.365	624.8							680.783	0.76432	680.783	0.83347
				27.391	534.2	27.378	628.5							678.855	0.76438	678.855	0.83334
				27.404	560.3	27.391	641.5							676.926	0.76448	676.926	0.83317
				27.417	518.2	27.404	630.9							674.998	0.76458	674.998	0.83299
				27.43	530.8	27.417	642.3							673.069	0.76466	673.069	0.83281
				27.443	529.9	27.43	640.1							671.14	0.76476	671.14	0.83264
				27.456	511.4	27.443	652.5							669.212	0.76488	669.212	0.83249
				27.469	517.8	27.456	685.8							667.283	0.76503	667.283	0.83237
				27.482	510.4	27.469	655.7							665.355	0.76519	665.355	0.83226
				27.495	527.5	27.482	618.7							663.426	0.76536	663.426	0.83213
				27.508	505.7	27.495	656							661.498	0.76553	661.498	0.83196
				27.521	502.7	27.508	661.1							659.569	0.76566	659.569	0.83175
				27.534	497.4	27.521	645.5							657.64	0.76575	657.64	0.83154
				27.547	508.5	27.534	631.2							655.712	0.76585	655.712	0.83132
				27.56	490	27.547	613.8							653.783	0.76598	653.783	0.83113
				27.573	500.6	27.56	612.8							651.855	0.76613	651.855	0.83097
				27.586	496.2	27.573	623.5							649.926	0.7663	649.926	0.83085
				27.599	525.1	27.586	632.3							647.998	0.76651	647.998	0.83075
				27.612	493.2	27.599	649.8							646.069	0.76671	646.069	0.83063
				27.625	482.6	27.612	585.6							644.141	0.76689	644.141	0.83047
				27.638	502.7	27.625	627.2							642.212	0.76704	642.212	0.83029
				27.651	517.7	27.638	600.7							640.283	0.76722	640.283	0.8301
				27.664	516.2	27.651	642.8							638.355	0.76741	638.355	0.82993
				27.677	505.4	27.664	618.1							636.426	0.76759	636.426	0.82978
				27.69	478.8	27.677	604.2							634.498	0.76774	634.498	0.82967
				27.703	464.3	27.69	597.2							632.569	0.76786	632.569	0.82957
				27.716	474.1	27.703	628.9							630.641	0.76797	630.641	0.82945
				27.729	508.4	27.716	577.3							628.712	0.76806	628.712	0.82929
				27.742	528.8	27.729	612							626.783	0.76814	626.783	0.82908
				27.755	514.7	27.742	579.3							624.855	0.76819	624.855	0.82884
				27.768	496.4	27.755	625.3							622.926	0.76824	622.926	0.8286
				27.781	485.5	27.768	614.3							620.998	0.76828	620.998	0.8284
				27.794	488.4	27.781	643							619.069	0.76832	619.069	0.82825
				27.807	481.6	27.794	620.8							617.141	0.76836	617.141	0.82813
				27.82	491.4	27.807	634.9							615.212	0.7684	615.212	0.82802
				27.833	508.9	27.82	598.3							613.284	0.76843	613.284	0.82789
				27.846	500.2	27.833	619.1							611.355	0.76848	611.355	0.82774
				27.859	489.9	27.846	571.5							609.426	0.76855	609.426	0.82755
				27.872	485.8	27.859	643.6							607.498	0.76864	607.498	0.82739
				27.885	497.2	27.872	606.8							605.569	0.76874	605.569	0.82725
				27.898	486.1	27.885	631							603.641	0.76886	603.641	0.82718
				27.911	492.3	27.898	584.8							601.712	0.76899	601.712	0.82715
				27.924	500.2	27.911	622.3							599.784	0.76915	599.784	0.82715
				27.937	492.9	27.924	609.2							597.855	0.76933	597.855	0.82711
				27.95	506.2	27.937	591.2							595.926	0.76953	595.926	0.82702
				27.963	508.2	27.95	609.8							593.998	0.76972	593.998	0.82686
				27.976	504.7	27.963	575.2							592.069	0.7699	592.069	0.82667
				27.989	503.4	27.976	609.3							590.141	0.77005	590.141	0.82648
				28.002	487.4	27.989	585							588.212	0.77017	588.212	0.82633
				28.015	504	28.002	608.2							586.284	0.77028	586.284	0.82622
				28.028	476.9	28.015	581.6							584.355	0.77038	584.355	0.82615
				28.041	509.8	28.028	599.4							582.426	0.7705	582.426	0.82608
				28.054	495	28.041	609.2							580.498	0.77062	580.498	0.82598
				28.067	503.9	28.054	603.1							578.569	0.77075	578.569	0.82585
				28.08	508.4	28.067	607.9							576.641	0.77089	576.641	0.82569
				28.093	494.8	28.08	613							574.712	0.77105	574.712	0.82556
				28.106	505.2	28.093	603.9							572.784	0.77122	572.784	0.82549
				28.119	519.3	28.106	584.5							570.855	0.7714	570.855	0.8255
				28.132	510.6	28.119	612.1							568.927	0.7716	568.927	0.82556
				28.145	511.9	28.132	592.6							566.998	0.7718	566.998	0.82566
				28.158	545.2	28.145	585.5							565.069	0.772	565.069	0.82573
				28.171	492.2	28.158	623.2							563.141	0.77219	563.141	0.82574
				28.184	478.9	28.171	597							561.212	0.77239	561.212	0.8257
				28.197	505.1	28.184	606.8							559.284	0.77258	559.284	0.82565
				28.21	510.7	28.197	610.1							557.355	0.77276	557.355	0.82565
				28.223	509.4	28.21	604.3							555.427	0.77296	555.427	0.8257
				28.236	489.3	28.223	604.7							553.498	0.77317	553.498	0.8258
				28.249	509.4	28.236	616.3							551.569	0.77337	551.569	0.8259
				28.262	485.2	28.249	602							549.641	0.77358	549.641	0.82595
				28.275	512.8	28.262	602.7							547.712	0.77379	547.712	0.82589
				28.288	509	28.275	611.4							545.784	0.77403	545.784	0.82572
				28.301	490.9	28.288	601.5							543.855	0.77423	543.855	0.82546
				28.314	475.9	28.301	567.8							541.927	0.77436	541.927	0.82518
				28.327	513.1	28.314	563.6							539.998	0.77438	539.998	0.82492
				28.34	491	28.327	583.1							538.069	0.77428	538.069	0.82468
				28.353	491.2	28.34	583.7							536.141	0.77413	536.141	0.82446
				28.366	494.6	28.353	595.4							534.212	0.77396	534.212	0.82424
				28.379	486.1	28.366	595.2							532.284	0.77387	532.284	0.82398
				28.392	466.6	28.379	599.2							530.355	0.77386	530.355	0.82371
				28.405	483.8	28.392	627							528.427	0.77393	528.427	0.82345
				28.418	474.8	28.405	624.7							526.498	0.77408	526.498	0.82328
				28.431	459	28.418	598.4							524.57	0.7743	524.57	0.82324
				28.444	471.9	28.431	601.8							522.641	0.77456	522.641	0.82335
				28.457	451.4	28.444	575.5							520.712	0.77486	520.712	0.82357
				28.47	486	28.457	564.6							518.784	0.77519	518.784	0.82386
				28.483	532.2	28.47	582.5							516.855	0.77556	516.855	0.82415
				28.496	473.1	28.483	588.7							514.927	0.77592	514.927	0.82436
				28.509	485.1	28.496	589.6							512.998	0.7762	512.998	0.82453
				28.522	464.6	28.509	578.9							511.07	0.7764	511.07	0.82466
				28.535	444.6	28.522	577							509.141	0.77652	509.141	0.8248
				28.548	462.1	28.535	574.3							507.212	0.7766	507.212	0.82496
				28.561	491	28.548	559.6							505.284	0.77668	505.284	0.82515
				28.574	440.5	28.561	558.5							503.355	0.77681	503.355	0.82531
				28.587	435.8	28.574	588.1							501.427	0.77702	501.427	0.82541
				28.6	458.7	28.587	567.1							499.498	0.77731	499.498	0.82543
				28.613	466.3	28.6	580.4							497.57	0.77764	497.57	0.82536
				28.626	451.7	28.613	588.2							495.641	0.77798	495.641	0.82528
				28.639	453.2	28.626	594.7							493.712	0.7783	493.712	0.82525
				28.652	435.7	28.639	616.2							491.784	0.7786	491.784	0.82528
				28.665	456.7	28.652	604.3							489.855	0.77888	489.855	0.8254
				28.678	462	28.665	602.6							487.927	0.77915	487.927	0.82555
				28.691	450.8	28.678	629.3							485.998	0.7794	485.998	0.82569
				28.704	451.2	28.691	606.4							484.07	0.77964	484.07	0.82577
				28.717	495.8	28.704	586.1							482.141	0.77987	482.141	0.82578
				28.73	443.9	28.717	594.4							480.213	0.78011	480.213	0.82577
				28.743	480.7	28.73	567.8							478.284	0.78035	478.284	0.82577
				28.756	484.5	28.743	588.3							476.355	0.7806	476.355	0.82585
				28.769	477.8	28.756	582.7							474.427	0.78085	474.427	0.82597
				28.782	438.9	28.769	572.2							472.498	0.78117	472.498	0.82614
				28.795	448.1	28.782	576.8							470.57	0.78156	470.57	0.82628
				28.808	457	28.795	564.8							468.641	0.78204	468.641	0.82637
				28.821	451.4	28.808	577.3							466.713	0.78254	466.713	0.8264
				28.834	457.3	28.821	623.3							464.784	0.78304	464.784	0.82638
				28.847	469.2	28.834	578.8							462.855	0.78353	462.855	0.82638
				28.86	466.9	28.847	573.6							460.927	0.78397	460.927	0.82643
				28.873	471.3	28.86	544.4							458.998	0.7844	458.998	0.82654
				28.886	478.9	28.873	576.8							457.07	0.78483	457.07	0.8267
				28.899	469.4	28.886	526.9							455.141	0.7853	455.141	0.82685
				28.912	434.5	28.899	556.2							453.213	0.78581	453.213	0.82697
				28.925	437.3	28.912	576.1							451.284	0.78635	451.284	0.82703
				28.938	435.5	28.925	558.6							449.356	0.78689	449.356	0.82705
				28.951	429.4	28.938	575.9							447.427	0.78742	447.427	0.82709
				28.964	446.4	28.951	573							445.498	0.78795	445.498	0.82716
				28.977	465.2	28.964	573.9							443.57	0.78851	443.57	0.8273
				28.99	454.9	28.977	546.1							441.641	0.78912	441.641	0.82749
				29.003	478	28.99	613							439.713	0.78975	439.713	0.82768
				29.016	461.2	29.003	576.9							437.784	0.79037	437.784	0.82786
				29.029	424.4	29.016	558.6							435.856	0.79098	435.856	0.82801
				29.042	450.8	29.029	572.3							433.927	0.79161	433.927	0.82813
				29.055	467.1	29.042	565.4							431.998	0.79228	431.998	0.82826
				29.068	450.2	29.055	533.2							430.07	0.79299	430.07	0.82843
				29.081	448.6	29.068	550.4							428.141	0.79374	428.141	0.82866
				29.094	449.6	29.081	552							426.213	0.79454	426.213	0.82896
				29.107	458	29.094	572.8							424.284	0.7954	424.284	0.82931
				29.12	470.7	29.107	565.1							422.356	0.79628	422.356	0.82966
				29.133	469.8	29.12	574.6							420.427	0.79717	420.427	0.82999
				29.146	445.7	29.133	630.3							418.498	0.79803	418.498	0.83026
				29.159	428.6	29.146	554							416.57	0.79884	416.57	0.83026
				29.172	439.7	29.159	511							414.641	0.79957	414.641	0.83026
				29.185	441.3	29.172	530.5							412.713	0.79957	412.713	0.83026
				29.198	450.1	29.185	558.4							410.784	0.79957	410.784	0.83026
				29.211	435.8	29.198	552.3							408.856	0.79957	408.856	0.83026
				29.224	449.6	29.211	519							406.927	0.79957	406.927	0.83026
				29.237	479.5	29.224	579							404.999	0.79957	404.999	0.83026
				29.25	482.8	29.237	572.7							403.07	0.79957	403.07	0.83026
				29.263	466.4	29.25	574.1							401.141	0.79957	401.141	0.83026
				29.276	432.4	29.263	548							399.213	0.79957	399.213	0.83026
				29.289	441.2	29.276	559.9
				29.302	460.9	29.289	585.7
				29.315	434.5	29.302	559.1
				29.328	419.8	29.315	543.6
				29.341	431.2	29.328	542.7
				29.354	442.7	29.341	574.6
				29.367	450.3	29.354	558.7
				29.38	465.2	29.367	548.4
				29.393	451.3	29.38	550.4
				29.406	456.3	29.393	538.8
				29.419	449.9	29.406	543
				29.432	424.2	29.419	568.4
				29.445	439.2	29.432	571.9
				29.458	448.2	29.445	568.6
				29.471	491.2	29.458	564.6
				29.484	451.5	29.471	530.5
				29.497	470.4	29.484	536.6
				29.51	448.3	29.497	550.6
				29.523	414.7	29.51	556.7
				29.536	409.1	29.523	567.2
				29.549	442.4	29.536	541.4
				29.562	444.6	29.549	535.2
				29.575	443.1	29.562	533.2
				29.588	449.8	29.575	537.2
				29.601	441.4	29.588	540.4
				29.614	445.4	29.601	536.2
				29.627	447.2	29.614	533.9
				29.64	430.8	29.627	532.5
				29.653	450.4	29.64	511.6
				29.666	428.4	29.653	514.2
				29.679	435	29.666	550.3
				29.692	433.8	29.679	561.4
				29.705	430.3	29.692	550.7
				29.718	439.8	29.705	519.1
				29.731	429	29.718	507.7
				29.744	431	29.731	509.8
				29.757	430	29.744	507.2
				29.77	461.3	29.757	506.8
				29.783	447.5	29.77	545.6
				29.796	405.8	29.783	551.7
				29.809	434.4	29.796	532.9
				29.822	447.3	29.809	569
				29.835	439.6	29.822	524.6
				29.848	442.7	29.835	499.3
				29.861	430.3	29.848	530.6
				29.874	435.3	29.861	541.2
				29.887	427.1	29.874	544.6
				29.9	419	29.887	534.9
				29.913	431.9	29.9	527.4
				29.926	415.9	29.913	517.3
				29.939	407.9	29.926	514
				29.952	411.2	29.939	524.5
				29.965	426.1	29.952	513.5
				29.978	412.6	29.965	529.4
				29.991	447.1	29.978	537.7
				30.004	424	29.991	534.9
				30.017	441.3	30.004	520.8
				30.03	420.7	30.017	525.3
				30.043	403.8	30.03	492.7
				30.056	422.3	30.043	515.7
				30.069	420	30.056	516.4
				30.082	431.1	30.069	541.7
				30.095	433.8	30.082	515.8
				30.108	398.4	30.095	532.1
				30.121	422.7	30.108	566.1
				30.134	410	30.121	542.5
				30.147	407	30.134	510.2
				30.16	450.5	30.147	513.3
				30.173	429.4	30.16	522.6
				30.186	427.2	30.173	498.4
				30.199	434	30.186	493.6
				30.212	433	30.199	513.9
				30.225	413.4	30.212	512.6
				30.238	400.8	30.225	504.7
				30.251	403.7	30.238	497.5
				30.264	403.6	30.251	513.4
				30.277	403.8	30.264	528.8
				30.29	406.7	30.277	512
				30.303	414.9	30.29	513
				30.316	430.7	30.303	489.4
				30.329	430.7	30.316	459.8
				30.342	418.6	30.329	502.4
				30.355	408.1	30.342	536.4
				30.368	403	30.355	498.4
				30.381	404.5	30.368	541.7
				30.394	398.5	30.381	496
				30.407	403.3	30.394	499.3
				30.42	421.3	30.407	488.2
				30.433	417.1	30.42	535.3
				30.446	387	30.433	526.9
				30.459	389	30.446	486.5
				30.472	398.5	30.459	487.9
				30.485	399.1	30.472	497.5
				30.498	418.5	30.485	478.7
				30.511	400.4	30.498	495
				30.524	403.4	30.511	471
				30.537	410.5	30.524	482.1
				30.55	411.4	30.537	532.7
				30.563	404	30.55	513.8
				30.576	410.5	30.563	514.6
				30.589	425.9	30.576	528.6
				30.602	434.7	30.589	535.1
				30.615	429	30.602	511.1
				30.628	414.9	30.615	514.9
				30.641	431.2	30.628	501.4
				30.654	418.3	30.641	538.5
				30.667	364.2	30.654	517.8
				30.68	398.2	30.667	491
				30.693	387.4	30.68	500.6
				30.706	394.2	30.693	503.6
				30.719	404	30.706	537.8
				30.732	407.5	30.719	511.7
				30.745	402.9	30.732	518.2
				30.758	387.7	30.745	512.3
				30.771	403.4	30.758	506.1
				30.784	401.2	30.771	519
				30.797	401.8	30.784	515.8
				30.81	406.2	30.797	517.3
				30.823	418.7	30.81	510.7
				30.836	377.4	30.823	469
				30.849	413.6	30.836	484.2
				30.862	402.2	30.849	463.7
				30.875	383.4	30.862	446.6
				30.888	399.7	30.875	477.2
				30.901	366.2	30.888	492.8
				30.914	389.1	30.901	502.3
				30.927	375.2	30.914	505.9
				30.94	395.3	30.927	493.9
				30.953	389.7	30.94	491
				30.966	409.8	30.953	481
[truncated: 3,772 more rows]

## Sheet: Fig.3
Fig.3A Actuating performance with different GO thicknesses									Fig.3B Actuating performance with different PPy thicknesses							Fig.3C Switching from the bent to the straight state of GO/PPy (b)			Fig.3D Cyclic stability of the curvature of a GO/PPy(b)			Fig.3E Durable behavior of GO/PPy (b)				Fig.3F Actuating performance of GO/PPy actuators under the stimulus of temperature			Fig.3G Actuating performance of GO/PPy actuators under the stimulus of IR light			Fig.3H The bending force of GO/PPy (b) actuator under the stimulus of humidity			Fig.3I The contractile force of GO/PPy (b) actuator under the stimulus of IR light
GO/PPy (a)		GO/PPy (b)		GO/PPy (c)		GO film			GO/PPy (d)		GO/PPy (e)		GO/PPy (b)										RH=57%	RH=67%
RH (%)	Curvature	RH (%)	Curvature	RH (%)	Curvature	RH (%)	Curvature		RH (%)	Curvature	RH (%)	Curvature	RH (%)	Curvature		Time (s)	curvature		Cycle number	curvature		Time (s)	Curvature	Curvature		Temperature	Curvature		Time (s)	Curvature		Time (s)	Loading (N)		Time (s)	Loading (N)
50	0	50	0	50	0	50	0		50	0	50	0	50	0		0	0		0	0		1	1.38625	3.65403		25	0		0	0		0	0.71417		0	0.63108
51	0.06513	51	0.0721	51	0.05582	51	0		53	0.38959	53	0.98195	51	0.0721		1	0.48844		1	4.18667		60	1.39672	3.67031		30	0.17444		0.5	0.23259		0.02	0.71434		0.02	0.6285
52	0.11397	52	0.1663	52	0.09653	52	0		55	0.47914	55	1.67249	52	0.1663		2	1.04667		2	0.06278		120	1.37927	3.63775		35	0.36052		1	0.53496		0.04	0.71196		0.04	0.63302
53	0.17677	53	0.52333	53	0.15002	53	0		57	0.73499	57	1.95839	53	0.52333		3	1.74444		3	4.18852		180	1.39207	3.66101		40	0.52333		1.5	0.86059		0.06	0.70657		0.06	0.63237
54	0.35121	54	0.96061	54	0.29074	54	0		60	0.82803	60	2.71197	54	0.96061		4	2.15148		4	0.03126		240	1.40486	3.65054		45	0.91641		2	1.10481		0.08	0.71174		0.08	0.63564
55	0.53496	55	1.27163	55	0.4489	55	0		62	1.10714	62	3.19925	55	1.27163		5	2.79111		5	4.17319		300	1.35834	3.67729		50	1.56767		2.5	1.256		0.1	0.70684		0.1	0.63511
57	0.98852	57	1.72333	57	0.88385	57	0		64	1.31299	64	3.76653	57	1.72333		6	3.72148		6	-0.04815		360	1.41067	3.61449		60	2.45036		3	1.39556		0.12	0.71065		0.12	0.6264
60	1.74444	60	2.34571	60	1.44905	60	0		66	1.53511	66	4.06801	60	2.34571		7	3.89593		7	4.16993		420	1.3909	3.61914		70	2.81786		3.5	1.22111		0.14	0.70982		0.14	0.63416
62	1.95378	62	2.83439	62	1.74793	62	0		67	1.9561	67	4.18667	62	2.83439		7.5	4.09363		8	0.06304		480	1.39904	3.64589		80	3.0679		4	1.03504		0.16	0.71619		0.16	0.62621
65	2.09333	65	3.73778	65	2.11659	65	0		68	2.198		--	65	3.73778		8.2	4.18667		9	4.13644		540	1.38741	3.67496		90	3.18768		4.5	0.8257		0.18	0.71622		0.18	0.63366
67	2.21196	67	4.00757	67	2.44571	67	0		69	2.50037		--	67	4.00757		9	3.98896		10	0.03489		600	1.39323	3.65984		100	3.43307		5	0.70941		0.2	0.71392		0.2	0.63179
70	2.44222	68	4.18667	70	3.09116	70	0		70	2.59341		--	68	4.18667		10	3.70985		11	4.13481									5.5	0.60474		0.22	0.71392		0.22	0.62847
																11	3.46563		12	0.02163									6	0.50007		0.24	0.71131		0.24	0.62772
																12	2.79111		13	4.11689									6.5	0.34889		0.26	0.70888		0.26	0.63448
																13	2.26778		14	-0.02326									7	0.26748		0.28	0.71475		0.28	0.6322
																14	2.03519		15	4.16341									7.5	0.17444		0.3	0.71748		0.3	0.63786
																15	1.51185		16	0.05652									8	0.10467		0.32	0.71358		0.32	0.62917
																16	1.27926		17	4.17504									8.5	0.08141		0.34	0.71582		0.34	0.64087
																17	0.98852		18	0.04652									9	0.04652		0.36	0.71227		0.36	0.62754
																18	0.81407		19	4.23319									9.5	0.02326		0.38	0.71162		0.38	0.63005
																19	0.55822		20	-0.03815									10	0		0.4	0.71194		0.4	0.6329
																20	0.40704		21	4.14993												0.42	0.71126		0.42	0.63175
																21	0.30237		22	0.05304												0.44	0.70219		0.44	0.62732
																22	0.22096		23	4.15644												0.46	0.70628		0.46	0.63313
																23	0.16281		24	0.06489												0.48	0.7116		0.48	0.63544
																24	0.1163		25	4.18667												0.5	0.71615		0.5	0.62337
																25	0.06978		26	0.03815												0.52	0.71155		0.52	0.63271
																26	0.03721		27	4.21133												0.54	0.71001		0.54	0.62729
																27.3	0		28	0.09304												0.56	0.71741		0.56	0.63403
																28	0.55822		29	4.15644												0.58	0.70685		0.58	0.63102
																29	1.06993		30	0.05652												0.6	0.70927		0.6	0.62796
																30	1.6863		31	4.1983												0.62	0.71515		0.62	0.62986
																31	1.96541		32	-0.02326												0.64	0.71424		0.64	0.63149
																32	3.00044		33	4.19689												0.66	0.71348		0.66	0.62639
																33	3.60519		34	0.05489												0.68	0.70797		0.68	0.63198
																34	3.77963		35	4.18156												0.7	0.71368		0.7	0.63377
																35	3.95407		36	-0.04815												0.72	0.71179		0.72	0.62816
																35.6	4.16341		37	4.14807												0.74	0.71183		0.74	0.62611
																36	3.93081		38	0.02326												0.76	0.71309		0.76	0.63258
																37	3.53541		39	4.18644												0.78	0.71578		0.78	0.63604
																38	3.23304		40	-0.05652												0.8	0.71121		0.8	0.63596
																39	2.80274		41	4.1897												0.82	0.71708		0.82	0.62516
																40	2.16311		42	0.07304												0.84	0.71077		0.84	0.62337
																41	1.95378		43	4.18319												0.86	0.71215		0.86	0.6337
																42	1.65141		44	-0.04652												0.88	0.71316		0.88	0.62801
																43	1.44207		45	4.11689												0.9	0.71897		0.9	0.62729
																44	1.03504		46	-0.02326												0.92	0.71568		0.92	0.63447
																45	0.79081		47	4.16341												0.94	0.72052		0.94	0.6308
																46	0.61637		48	0.04652												0.96	0.72121		0.96	0.62614
																47	0.44193		49	4.17504												0.98	0.71166		0.98	0.62805
																48	0.29074		50	0.05652												1	0.72194		1	0.63477
																49	0.22561		51	4.17319												1.02	0.71322		1.02	0.63117
																50	0.1663		52	-0.05815												1.04	0.71319		1.04	0.63305
																51	0.1256		53	4.20993												1.06	0.71279		1.06	0.63116
																52	0.05815		54	0.06304												1.08	0.71026		1.08	0.6257
																53	0.02326		55	4.19644												1.1	0.71285		1.1	0.63176
																54	0		56	0.05489												1.12	0.70667		1.12	0.63084
																55	0.55822		57	4.18644												1.14	0.71629		1.14	0.63035
																56	1.12807		58	0.09304												1.16	0.708		1.16	0.63229
																57	1.87237		59	4.18481												1.18	0.7131		1.18	0.62947
																58	2.73296		60	0.08141												1.2	0.70805		1.2	0.63263
																59	3.23304		61	4.17481												1.22	0.71561		1.22	0.62894
																60	3.62844		62	0.02326												1.24	0.71097		1.24	0.62911
																61	3.93081		63	4.14689												1.26	0.70638		1.26	0.62804
																62.3	4.18667		64	-0.04652												1.28	0.71031		1.28	0.62838
																63	3.98896		65	4.18178												1.3	0.709		1.3	0.62681
																64	3.59356		66	0.04652												1.32	0.7146		1.32	0.63417
																65	3.15163		67	4.17504												1.34	0.71545		1.34	0.6283
																66.2	2.67481		68	0.04652												1.36	0.70985		1.36	0.63279
																67	2.32593		69	4.23319												1.38	0.71138		1.38	0.6312
																68	1.98867		70	-0.05815												1.4	0.71412		1.4	0.6272
																69	1.80259		71	4.16156												1.42	0.71334		1.42	0.62801
																70	1.48859		72	0.09304												1.44	0.7121		1.44	0.6282
																71	1.08156		73	4.23319												1.46	0.70761		1.46	0.62806
																72	0.90711		74	0.09304												1.48	0.70944		1.48	0.63253
																73	0.67452		75	4.1497												1.5	0.70889		1.5	0.62752
																74	0.40704		76	0.05815												1.52	0.70552		1.52	0.63269
																75	0.314		77	4.11689												1.54	0.71272		1.54	0.63076
																76	0.26748		78	0.07978												1.56	0.7156		1.56	0.62532
																77	0.1977		79	4.13459												1.58	0.70708		1.58	0.62737
																78	0.16281		80	0.03489												1.6	0.70675		1.6	0.62991
																79	0.07792		81	4.21319												1.62	0.71269		1.62	0.62886
																80	0.04419		82	0.04652												1.64	0.70986		1.64	0.62471
																81	0		83	4.19363												1.66	0.70738		1.66	0.63198
																			84	0.08141												1.68	0.71361		1.68	0.63244
																			85	4.16341												1.7	0.70985		1.7	0.62249
																			86	0.04652												1.72	0.71263		1.72	0.63053
																			87	4.21993												1.74	0.71248		1.74	0.62704
																			88	0.09304												1.76	0.71094		1.76	0.61657
																			89	4.22807												1.78	0.70975		1.78	0.6282
																			90	0.06978												1.8	0.71333		1.8	0.62998
																			91	4.16341												1.82	0.71038		1.82	0.63243
																			92	-0.04652												1.84	0.71561		1.84	0.62271
																			93	4.2797												1.86	0.71518		1.86	0.61912
																			94	0.04015												1.88	0.71081		1.88	0.6246
																			95	4.20993												1.9	0.71977		1.9	0.62657
																			96	-0.02326												1.92	0.71507		1.92	0.6299
																			97	4.21644												1.94	0.7113		1.94	0.62749
																			98	0.04152												1.96	0.70872		1.96	0.62399
																			99	4.18504												1.98	0.71529		1.98	0.62877
																			100	0.02426												2	0.71615		2	0.62487
																																2.02	0.71245		2.02	0.62827
																																2.04	0.7136		2.04	0.62349
																																2.06	0.71937		2.06	0.6286
																																2.08	0.70885		2.08	0.63096
																																2.1	0.71258		2.1	0.6344
																																2.12	0.71475		2.12	0.63157
																																2.14	0.70959		2.14	0.62642
																																2.16	0.71217		2.16	0.63737
																																2.18	0.71148		2.18	0.62834
																																2.2	0.71006		2.2	0.62712
																																2.22	0.71159		2.22	0.63523
																																2.24	0.71442		2.24	0.63087
																																2.26	0.70941		2.26	0.6301
																																2.28	0.71091		2.28	0.62769
																																2.3	0.71251		2.3	0.63531
																																2.32	0.7111		2.32	0.62827
																																2.34	0.7116		2.34	0.62757
																																2.36	0.71161		2.36	0.62348
																																2.38	0.71184		2.38	0.6332
																																2.4	0.71837		2.4	0.62958
																																2.42	0.70905		2.42	0.62493
																																2.44	0.70639		2.44	0.62528
																																2.46	0.70976		2.46	0.62967
																																2.48	0.70889		2.48	0.62422
																																2.5	0.71339		2.5	0.62579
																																2.52	0.71741		2.52	0.6228
																																2.54	0.72162		2.54	0.62908
																																2.56	0.70856		2.56	0.62176
																																2.58	0.71014		2.58	0.62662
																																2.6	0.70732		2.6	0.62834
																																2.62	0.70788		2.62	0.62786
																																2.64	0.69983		2.64	0.62685
																																2.66	0.71299		2.66	0.62536
																																2.68	0.70923		2.68	0.62742
																																2.7	0.71337		2.7	0.62243
																																2.72	0.70873		2.72	0.62704
																																2.74	0.71185		2.74	0.62702
																																2.76	0.71674		2.76	0.62304
																																2.78	0.71247		2.78	0.6283
																																2.8	0.71261		2.8	0.63005
																																2.82	0.71419		2.82	0.62864
																																2.84	0.71098		2.84	0.62957
																																2.86	0.71337		2.86	0.62898
																																2.88	0.71946		2.88	0.62623
																																2.9	0.71		2.9	0.6349
																																2.92	0.70766		2.92	0.62381
																																2.94	0.71435		2.94	0.62562
																																2.96	0.71161		2.96	0.62875
																																2.98	0.71655		2.98	0.62209
																																3	0.70895		3	0.62182
																																3.02	0.7136		3.02	0.63063
																																3.04	0.71637		3.04	0.62604
																																3.06	0.70953		3.06	0.62446
																																3.08	0.7196		3.08	0.63012
																																3.1	0.71367		3.1	0.62495
																																3.12	0.70482		3.12	0.62139
																																3.14	0.71052		3.14	0.63378
																																3.16	0.71759		3.16	0.62082
																																3.18	0.70753		3.18	0.63075
																																3.2	0.71833		3.2	0.62973
																																3.22	0.71376		3.22	0.62824
																																3.24	0.71319		3.24	0.62727
																																3.26	0.71699		3.26	0.62584
																																3.28	0.70939		3.28	0.63366
																																3.3	0.71095		3.3	0.62381
																																3.32	0.70807		3.32	0.62462
																																3.34	0.71213		3.34	0.62662
																																3.36	0.71459		3.36	0.62726
																																3.38	0.71739		3.38	0.63208
																																3.4	0.70952		3.4	0.62502
																																3.42	0.70963		3.42	0.62597
																																3.44	0.71418		3.44	0.62571
																																3.46	0.70576		3.46	0.6322
																																3.48	0.71298		3.48	0.63031
																																3.5	0.70858		3.5	0.63256
																																3.52	0.70646		3.52	0.63712
																																3.54	0.71633		3.54	0.61709
																																3.56	0.70772		3.56	0.63144
																																3.58	0.71429		3.58	0.62479
																																3.6	0.71807		3.6	0.62568
																																3.62	0.70944		3.62	0.61835
																																3.64	0.7102		3.64	0.6201
																																3.66	0.70738		3.66	0.62641
																																3.68	0.71122		3.68	0.62457
																																3.7	0.71217		3.7	0.62065
																																3.72	0.71169		3.72	0.62478
																																3.74	0.71435		3.74	0.63057
																																3.76	0.71481		3.76	0.62222
																																3.78	0.71505		3.78	0.63186
																																3.8	0.7133		3.8	0.62504
																																3.82	0.7145		3.82	0.62436
																																3.84	0.71195		3.84	0.62999
																																3.86	0.71075		3.86	0.6203
																																3.88	0.70599		3.88	0.62901
																																3.9	0.71342		3.9	0.62327
																																3.92	0.71411		3.92	0.62089
																																3.94	0.71605		3.94	0.62335
																																3.96	0.71513		3.96	0.63141
																																3.98	0.70707		3.98	0.62096
																																4	0.7092		4	0.62719
																																4.02	0.70536		4.02	0.62383
																																4.04	0.71257		4.04	0.629
																																4.06	0.71269		4.06	0.63002
																																4.08	0.7101		4.08	0.6247
																																4.1	0.70884		4.1	0.62999
																																4.12	0.71416		4.12	0.62493
																																4.14	0.71766		4.14	0.62723
																																4.16	0.71458		4.16	0.61313
																																4.18	0.70887		4.18	0.62526
																																4.2	0.71115		4.2	0.62892
																																4.22	0.71013		4.22	0.62862
																																4.24	0.71333		4.24	0.62391
																																4.26	0.71149		4.26	0.62927
																																4.28	0.7113		4.28	0.62315
																																4.3	0.71151		4.3	0.63303
																																4.32	0.70938		4.32	0.62439
																																4.34	0.70755		4.34	0.62649
																																4.36	0.71198		4.36	0.6191
																																4.38	0.71071		4.38	0.6304
																																4.4	0.70835		4.4	0.62243
																																4.42	0.71221		4.42	0.62403
																																4.44	0.70831		4.44	0.62748
																																4.46	0.71072		4.46	0.63135
																																4.48	0.705		4.48	0.61909
																																4.5	0.70779		4.5	0.62734
																																4.52	0.71147		4.52	0.62374
																																4.54	0.71115		4.54	0.62793
																																4.56	0.70873		4.56	0.629
																																4.58	0.71093		4.58	0.62547
																																4.6	0.71245		4.6	0.62448
																																4.62	0.70958		4.62	0.62431
																																4.64	0.71492		4.64	0.63054
																																4.66	0.70953		4.66	0.6295
																																4.68	0.7089		4.68	0.62854
																																4.7	0.71722		4.7	0.6253
																																4.72	0.71139		4.72	0.63218
																																4.74	0.71326		4.74	0.62713
																																4.76	0.71063		4.76	0.62683
																																4.78	0.71064		4.78	0.62053
																																4.8	0.70891		4.8	0.62615
																																4.82	0.71466		4.82	0.62469
																																4.84	0.708		4.84	0.62515
																																4.86	0.71467		4.86	0.62777
																																4.88	0.70706		4.88	0.62147
																																4.9	0.70591		4.9	0.62551
																																4.92	0.71119		4.92	0.63005
																																4.94	0.7085		4.94	0.62716
																																4.96	0.71378		4.96	0.62544
																																4.98	0.70922		4.98	0.62437
																																5	0.71377		5	0.62175
																																5.02	0.7136		5.02	0.62263
																																5.04	0.70831		5.04	0.61905
																																5.06	0.71427		5.06	0.62948
																																5.08	0.7101		5.08	0.62809
																																5.1	0.71106		5.1	0.62639
																																5.12	0.71231		5.12	0.62544
																																5.14	0.70759		5.14	0.6255
																																5.16	0.71057		5.16	0.62784
																																5.18	0.71147		5.18	0.62391
																																5.2	0.71476		5.2	0.62397
																																5.22	0.71908		5.22	0.62239
																																5.24	0.71454		5.24	0.62379
																																5.26	0.70441		5.26	0.62766
																																5.28	0.71151		5.28	0.6242
																																5.3	0.71163		5.3	0.62793
																																5.32	0.71139		5.32	0.62653
																																5.34	0.70956		5.34	0.62924
																																5.36	0.71181		5.36	0.6245
																																5.38	0.71231		5.38	0.62623
																																5.4	0.70976		5.4	0.62153
																																5.42	0.71936		5.42	0.61895
																																5.44	0.71689		5.44	0.62561
																																5.46	0.71312		5.46	0.63022
																																5.48	0.71412		5.48	0.6326
																																5.5	0.71881		5.5	0.63288
																																5.52	0.70961		5.52	0.6242
																																5.54	0.7089		5.54	0.6328
																																5.56	0.71791		5.56	0.63255
																																5.58	0.71085		5.58	0.62862
																																5.6	0.70711		5.6	0.63052
																																5.62	0.7059		5.62	0.62097
																																5.64	0.71584		5.64	0.62839
																																5.66	0.71127		5.66	0.62387
																																5.68	0.71239		5.68	0.62501
																																5.7	0.71598		5.7	0.63141
																																5.72	0.71303		5.72	0.62227
																																5.74	0.70873		5.74	0.62242
																																5.76	0.71285		5.76	0.62228
																																5.78	0.70751		5.78	0.62331
																																5.8	0.71277		5.8	0.62819
																																5.82	0.71278		5.82	0.62576
																																5.84	0.72038		5.84	0.62646
																																5.86	0.70951		5.86	0.624
																																5.88	0.70656		5.88	0.62661
																																5.9	0.71636		5.9	0.62253
																																5.92	0.71606		5.92	0.62651
																																5.94	0.71283		5.94	0.62547
																																5.96	0.71559		5.96	0.62274
																																5.98	0.71739		5.98	0.61856
																																6	0.71193		6	0.62949
																																6.02	0.71031		6.02	0.63214
																																6.04	0.71044		6.04	0.61824
																																6.06	0.71255		6.06	0.62882
																																6.08	0.71045		6.08	0.61774
																																6.1	0.71425		6.1	0.62651
																																6.12	0.71272		6.12	0.62784
																																6.14	0.70867		6.14	0.62567
																																6.16	0.71029		6.16	0.62482
																																6.18	0.70705		6.18	0.62461
																																6.2	0.70972		6.2	0.62364
																																6.22	0.7054		6.22	0.62947
																																6.24	0.71783		6.24	0.62733
																																6.26	0.70748		6.26	0.62353
																																6.28	0.71234		6.28	0.62632
																																6.3	0.71258		6.3	0.63167
																																6.32	0.7113		6.32	0.62562
																																6.34	0.70709		6.34	0.62684
																																6.36	0.70936		6.36	0.62787
																																6.38	0.71318		6.38	0.62919
																																6.4	0.70917		6.4	0.62104
																																6.42	0.70341		6.42	0.6285
																																6.44	0.71199		6.44	0.62503
																																6.46	0.70945		6.46	0.6265
																																6.48	0.7167		6.48	0.62983
																																6.5	0.71332		6.5	0.62739
																																6.52	0.70766		6.52	0.62126
																																6.54	0.71182		6.54	0.6218
																																6.56	0.70926		6.56	0.62704
																																6.58	0.71274		6.58	0.61716
																																6.6	0.71126		6.6	0.62594
																																6.62	0.7103		6.62	0.62609
																																6.64	0.71396		6.64	0.62795
																																6.66	0.71565		6.66	0.62652
																																6.68	0.70678		6.68	0.62515
																																6.7	0.71147		6.7	0.6223
																																6.72	0.71		6.72	0.62378
																																6.74	0.71052		6.74	0.62712
																																6.76	0.71348		6.76	0.61821
																																6.78	0.71398		6.78	0.62434
																																6.8	0.71675		6.8	0.62546
																																6.82	0.71388		6.82	0.62401
																																6.84	0.71552		6.84	0.61974
																																6.86	0.71183		6.86	0.63593
																																6.88	0.70954		6.88	0.62112
																																6.9	0.71594		6.9	0.62099
																																6.92	0.70727		6.92	0.62789
																																6.94	0.7163		6.94	0.62228
																																6.96	0.70792		6.96	0.62788
																																6.98	0.71263		6.98	0.62137
																																7	0.70946		7	0.62694
																																7.02	0.71067		7.02	0.62698
																																7.04	0.71232		7.04	0.63089
																																7.06	0.70905		7.06	0.62136
																																7.08	0.71303		7.08	0.63202
																																7.1	0.71025		7.1	0.62922
																																7.12	0.70914		7.12	0.62606
																																7.14	0.71375		7.14	0.62744
																																7.16	0.71703		7.16	0.62526
																																7.18	0.70681		7.18	0.62644
																																7.2	0.71274		7.2	0.62708
																																7.22	0.71241		7.22	0.61927
																																7.24	0.71745		7.24	0.6245
																																7.26	0.70626		7.26	0.62503
																																7.28	0.71802		7.28	0.62674
																																7.3	0.71103		7.3	0.62566
																																7.32	0.70883		7.32	0.62554
																																7.34	0.71448		7.34	0.62257
																																7.36	0.71789		7.36	0.62384
																																7.38	0.70766		7.38	0.62745
																																7.4	0.71282		7.4	0.62728
																																7.42	0.70687		7.42	0.62739
																																7.44	0.70938		7.44	0.62107
																																7.46	0.71139		7.46	0.62416
																																7.48	0.70949		7.48	0.62452
																																7.5	0.71792		7.5	0.63143
																																7.52	0.71214		7.52	0.62596
																																7.54	0.71566		7.54	0.62239
																																7.56	0.71174		7.56	0.62855
																																7.58	0.71338		7.58	0.62123
																																7.6	0.71443		7.6	0.63152
																																7.62	0.70991		7.62	0.62221
																																7.64	0.7101		7.64	0.63271
																																7.66	0.71369		7.66	0.61735
																																7.68	0.70907		7.68	0.62659
																																7.7	0.71122		7.7	0.62335
																																7.72	0.7104		7.72	0.63314
																																7.74	0.70759		7.74	0.62011
																																7.76	0.71476		7.76	0.62697
																																7.78	0.70774		7.78	0.621
																																7.8	0.7144		7.8	0.62305
																																7.82	0.71068		7.82	0.62716
																																7.84	0.71321		7.84	0.62682
																																7.86	0.71166		7.86	0.62238
																																7.88	0.7131		7.88	0.62034
																																7.9	0.71278		7.9	0.62459
																																7.92	0.71406		7.92	0.62392
																																7.94	0.70731		7.94	0.62464
																																7.96	0.71007		7.96	0.62645
																																7.98	0.7126		7.98	0.63639
																																8	0.7094		8	0.62106
																																8.02	0.71386		8.02	0.62039
																																8.04	0.71444		8.04	0.62597
																																8.06	0.71393		8.06	0.6284
																																8.08	0.71158		8.08	0.62205
																																8.1	0.70772		8.1	0.62156
																																8.12	0.71262		8.12	0.62719
																																8.14	0.71085		8.14	0.62827
																																8.16	0.71578		8.16	0.62465
																																8.18	0.70763		8.18	0.61853
																																8.2	0.70908		8.2	0.63113
																																8.22	0.7077		8.22	0.62209
																																8.24	0.69664		8.24	0.62911
																																8.26	0.70066		8.26	0.62797
																																8.28	0.69485		8.28	0.62882
																																8.3	0.6962		8.3	0.62921
																																8.32	0.69393		8.32	0.62443
																																8.34	0.68914		8.34	0.63116
																																8.36	0.68384		8.36	0.62424
																																8.38	0.68208		8.38	0.62251
																																8.4	0.67593		8.4	0.62483
																																8.42	0.6753		8.42	0.62685
																																8.44	0.6765		8.44	0.62877
																																8.46	0.67532		8.46	0.62097
																																8.48	0.67102		8.48	0.6269
																																8.5	0.6689		8.5	0.62079
																																8.52	0.66179		8.52	0.62809
																																8.54	0.66268		8.54	0.62368
																																8.56	0.66091		8.56	0.6236
																																8.58	0.65457		8.58	0.62442
																																8.6	0.65421		8.6	0.62601
																																8.62	0.65209		8.62	0.62098
																																8.64	0.64947		8.64	0.62858
																																8.66	0.63406		8.66	0.62931
																																8.68	0.63247		8.68	0.6273
																																8.7	0.63901		8.7	0.63117
																																8.72	0.63357		8.72	0.62628
																																8.74	0.62792		8.74	0.62018
																																8.76	0.62049		8.76	0.62158
																																8.78	0.62291		8.78	0.62702
																																8.8	0.61776		8.8	0.63221
																																8.82	0.60911		8.82	0.62707
																																8.84	0.6113		8.84	0.62603
																																8.86	0.61145		8.86	0.62812
																																8.88	0.60525		8.88	0.62989
																																8.9	0.58588		8.9	0.62673
																																8.92	0.59802		8.92	0.62707
																																8.94	0.5877		8.94	0.6257
																																8.96	0.59394		8.96	0.63086
																																8.98	0.58754		8.98	0.62768
																																9	0.58773		9	0.62669
																																9.02	0.5846		9.02	0.63308
																																9.04	0.57825		9.04	0.62808
																																9.06	0.57288		9.06	0.6269
																																9.08	0.5804		9.08	0.62473
																																9.1	0.57148		9.1	0.62759
																																9.12	0.5678		9.12	0.62664
																																9.14	0.56523		9.14	0.62603
																																9.16	0.56645		9.16	0.62844
																																9.18	0.55956		9.18	0.62086
																																9.2	0.56007		9.2	0.62492
																																9.22	0.56033		9.22	0.62069
																																9.24	0.55376		9.24	0.62389
																																9.26	0.55133		9.26	0.62749
																																9.28	0.55257		9.28	0.62302
																																9.3	0.54909		9.3	0.62697
																																9.32	0.55506		9.32	0.62886
																																9.34	0.54946		9.34	0.62163
																																9.36	0.55004		9.36	0.6255
																																9.38	0.54245		9.38	0.62458
																																9.4	0.54681		9.4	0.62856
																																9.42	0.54401		9.42	0.6253
																																9.44	0.54533		9.44	0.63534
																																9.46	0.54213		9.46	0.62701
																																9.48	0.53763		9.48	0.62471
																																9.5	0.54171		9.5	0.61914
																																9.52	0.53905		9.52	0.63033
																																9.54	0.54428		9.54	0.61982
																																9.56	0.5336		9.56	0.6252
																																9.58	0.54153		9.58	0.62359
																																9.6	0.53232		9.6	0.62563
																																9.62	0.53821		9.62	0.61521
																																9.64	0.53274		9.64	0.62671
																																9.66	0.53577		9.66	0.62697
																																9.68	0.53339		9.68	0.62456
																																9.7	0.53375		9.7	0.62061
																																9.72	0.53478		9.72	0.62172
																																9.74	0.53168		9.74	0.62547
																																9.76	0.54006		9.76	0.62563
																																9.78	0.53388		9.78	0.62423
																																9.8	0.52932		9.8	0.62743
																																9.82	0.53406		9.82	0.63007
																																9.84	0.53566		9.84	0.62394
																																9.86	0.52901		9.86	0.62915
																																9.88	0.53516		9.88	0.6258
																																9.9	0.5378		9.9	0.62042
																																9.92	0.53158		9.92	0.62743
																																9.94	0.53578		9.94	0.63009
																																9.96	0.53257		9.96	0.6208
																																9.98	0.53149		9.98	0.62681
																																10	0.53565		10	0.62134
																																10.02	0.52413		10.02	0.62692
																																10.04	0.52948		10.04	0.62517
																																10.06	0.53344		10.06	0.62323
																																10.08	0.53172		10.08	0.62431
																																10.1	0.53041		10.1	0.62579
																																10.12	0.52391		10.12	0.62775
																																10.14	0.53619		10.14	0.62468
																																10.16	0.53461		10.16	0.6257
																																10.18	0.53198		10.18	0.61972
																																10.2	0.53047		10.2	0.61586
																																10.22	0.52899		10.22	0.62617
																																10.24	0.53127		10.24	0.62339
																																10.26	0.53049		10.26	0.62469
																																10.28	0.53076		10.28	0.6265
																																10.3	0.52977		10.3	0.628
																																10.32	0.5284		10.32	0.61966
																																10.34	0.52018		10.34	0.6271
																																10.36	0.52792		10.36	0.62534
																																10.38	0.52631		10.38	0.62486
																																10.4	0.53434		10.4	0.62564
																																10.42	0.52884		10.42	0.61655
																																10.44	0.52778		10.44	0.62609
																																10.46	0.52961		10.46	0.62462
																																10.48	0.53028		10.48	0.62029
																																10.5	0.53011		10.5	0.62338
																																10.52	0.52957		10.52	0.62662
																																10.54	0.52656		10.54	0.62424
																																10.56	0.52423		10.56	0.62824
																																10.58	0.53337		10.58	0.62209
																																10.6	0.52847		10.6	0.6287
																																10.62	0.52918		10.62	0.62083
																																10.64	0.52837		10.64	0.62377
																																10.66	0.53083		10.66	0.61941
																																10.68	0.53007		10.68	0.6278
																																10.7	0.52809		10.7	0.62959
																																10.72	0.53122		10.72	0.62484
																																10.74	0.52781		10.74	0.62644
																																10.76	0.53887		10.76	0.626
																																10.78	0.53225		10.78	0.62657
																																10.8	0.53292		10.8	0.62652
																																10.82	0.53671		10.82	0.62227
																																10.84	0.53658		10.84	0.6271
																																10.86	0.52939		10.86	0.61331
																																10.88	0.54016		10.88	0.62019
																																10.9	0.53306		10.9	0.61489
																																10.92	0.54106		10.92	0.61838
																																10.94	0.5366		10.94	0.61206
																																10.96	0.53977		10.96	0.62281
																																10.98	0.53873		10.98	0.62106
																																11	0.54046		11	0.6177
																																11.02	0.54678		11.02	0.62583
																																11.04	0.53528		11.04	0.61603
																																11.06	0.54187		11.06	0.61631
																																11.08	0.54482		11.08	0.6203
																																11.1	0.53437		11.1	0.62006
																																11.12	0.5357		11.12	0.61299
																																11.14	0.54014		11.14	0.61755
																																11.16	0.54453		11.16	0.62448
																																11.18	0.55038		11.18	0.621
																																11.2	0.54275		11.2	0.62315
																																11.22	0.54789		11.22	0.62903
																																11.24	0.54203		11.24	0.62475
																																11.26	0.54906		11.26	0.62717
																																11.28	0.53807		11.28	0.62565
																																11.3	0.54611		11.3	0.6242
																																11.32	0.54651		11.32	0.62548
																																11.34	0.54725		11.34	0.62867
																																11.36	0.54816		11.36	0.63142
																																11.38	0.54885		11.38	0.63153
																																11.4	0.54627		11.4	0.62829
																																11.42	0.55435		11.42	0.63942
																																11.44	0.54848		11.44	0.63237
																																11.46	0.5478		11.46	0.63801
																																11.48	0.54923		11.48	0.63221
																																11.5	0.55121		11.5	0.6396
																																11.52	0.5506		11.52	0.64344
																																11.54	0.55342		11.54	0.64251
																																11.56	0.54884		11.56	0.64453
																																11.58	0.5495		11.58	0.64132
																																11.6	0.55615		11.6	0.63852
																																11.62	0.54769		11.62	0.643
																																11.64	0.54964		11.64	0.65071
																																11.66	0.55985		11.66	0.63788
																																11.68	0.55481		11.68	0.64889
																																11.7	0.55386		11.7	0.64436
																																11.72	0.5584		11.72	0.64713
																																11.74	0.55647		11.74	0.65334
																																11.76	0.55665		11.76	0.6523
																																11.78	0.55675		11.78	0.65351
																																11.8	0.5572		11.8	0.65934
																																11.82	0.55815		11.82	0.65313
																																11.84	0.56297		11.84	0.65381
																																11.86	0.55746		11.86	0.65104
																																11.88	0.55992		11.88	0.65264
																																11.9	0.55893		11.9	0.65687
																																11.92	0.55999		11.92	0.66073
																																11.94	0.56482		11.94	0.65664
																																11.96	0.56238		11.96	0.65794
																																11.98	0.56381		11.98	0.65974
																																12	0.56772		12	0.66477
																																12.02	0.56714		12.02	0.66594
																																12.04	0.56214		12.04	0.66975
																																12.06	0.57014		12.06	0.66706
																																12.08	0.56286		12.08	0.66622
																																12.1	0.56669		12.1	0.668
																																12.12	0.56388		12.12	0.66864
																																12.14	0.56738		12.14	0.6652
																																12.16	0.56445		12.16	0.66519
																																12.18	0.56721		12.18	0.67295
																																12.2	0.56698		12.2	0.66784
																																12.22	0.56972		12.22	0.6685
																																12.24	0.56483		12.24	0.67434
																																12.26	0.56355		12.26	0.67554
																																12.28	0.57402		12.28	0.6741
																																12.3	0.57338		12.3	0.67552
																																12.32	0.56765		12.32	0.6749
																																12.34	0.57283		12.34	0.67332
																																12.36	0.58226		12.36	0.67747
																																12.38	0.57483		12.38	0.67274
																																12.4	0.57788		12.4	0.67549
																																12.42	0.57555		12.42	0.67627
																																12.44	0.57274		12.44	0.67293
																																12.46	0.57262		12.46	0.67228
																																12.48	0.57632		12.48	0.67631
																																12.5	0.58229		12.5	0.67836
																																12.52	0.5754		12.52	0.68288
																																12.54	0.57827		12.54	0.67849
																																12.56	0.57779		12.56	0.68486
																																12.58	0.57793		12.58	0.67798
																																12.6	0.57435		12.6	0.68655
																																12.62	0.57131		12.62	0.68
																																12.64	0.5737		12.64	0.68437
																																12.66	0.5873		12.66	0.6794
																																12.68	0.58066		12.68	0.68591
																																12.7	0.58349		12.7	0.68777
																																12.72	0.576		12.72	0.68366
																																12.74	0.5874		12.74	0.69105
																																12.76	0.57827		12.76	0.68953
																																12.78	0.58507		12.78	0.68549
																																12.8	0.57945		12.8	0.68791
																																12.82	0.58412		12.82	0.68815
																																12.84	0.59533		12.84	0.69375
																																12.86	0.58071		12.86	0.69284
																																12.88	0.58771		12.88	0.68827
																																12.9	0.58845		12.9	0.69615
																																12.92	0.58247		12.92	0.68737
																																12.94	0.59258		12.94	0.69476
																																12.96	0.58531		12.96	0.69535
																																12.98	0.58755		12.98	0.69772
																																13	0.58435		13	0.69079
																																13.02	0.59325		13.02	0.69311
																																13.04	0.58762		13.04	0.69713
																																13.06	0.5877		13.06	0.69092
																																13.08	0.59165		13.08	0.69609
																																13.1	0.58949		13.1	0.69029
																																13.12	0.59037		13.12	0.70179
																																13.14	0.59012		13.14	0.69606
																																13.16	0.59185		13.16	0.70122
																																13.18	0.59718		13.18	0.70305
																																13.2	0.58535		13.2	0.7025
																																13.22	0.58849		13.22	0.70195
																																13.24	0.58764		13.24	0.71057
																																13.26	0.58796		13.26	0.69599
																																13.28	0.60027		13.28	0.71422
																																13.3	0.60126		13.3	0.70343
																																13.32	0.58779		13.32	0.71579
																																13.34	0.59497		13.34	0.70584
																																13.36	0.58917		13.36	0.71049
																																13.38	0.59815		13.38	0.70651
																																13.4	0.60023		13.4	0.711
																																13.42	0.59652		13.42	0.70153
																																13.44	0.59512		13.44	0.71305
																																13.46	0.59463		13.46	0.71082
																																13.48	0.59275		13.48	0.70729
																																13.5	0.59773		13.5	0.70708
																																13.52	0.59746		13.52	0.70905
																																13.54	0.60002		13.54	0.70711
																																13.56	0.59946		13.56	0.70699
																																13.58	0.59996		13.58	0.70836
																																13.6	0.59799		13.6	0.70993
																																13.62	0.59631		13.62	0.70197
																																13.64	0.60126		13.64	0.71457
																																13.66	0.6065		13.66	0.70678
																																13.68	0.60055		13.68	0.70361
																																13.7	0.60392		13.7	0.70891
																																13.72	0.60498		13.72	0.71113
																																13.74	0.5992		13.74	0.71427
																																13.76	0.59909		13.76	0.70782
																																13.78	0.6015		13.78	0.70836
																																13.8	0.59324		13.8	0.7087
																																13.82	0.60175		13.82	0.70468
																																13.84	0.60659		13.84	0.70955
																																13.86	0.60292		13.86	0.71194
																																13.88	0.60413		13.88	0.70821
																																13.9	0.60078		13.9	0.70549
																																13.92	0.60708		13.92	0.70623
																																13.94	0.60957		13.94	0.70559
																																13.96	0.60587		13.96	0.70694
																																13.98	0.61467		13.98	0.70117
																																14	0.60301		14	0.70352
																																14.02	0.60666		14.02	0.70842
																																14.04	0.60308		14.04	0.69844
																																14.06	0.61049		14.06	0.70227
																																14.08	0.60683		14.08	0.70516
																																14.1	0.6071		14.1	0.70193
																																14.12	0.6069		14.12	0.69784
																																14.14	0.60959		14.14	0.70598
																																14.16	0.60551		14.16	0.69786
																																14.18	0.6152		14.18	0.69905
																																14.2	0.60342		14.2	0.70145
																																14.22	0.61184		14.22	0.70228
																																14.24	0.60988		14.24	0.70255
																																14.26	0.61261		14.26	0.69677
																																14.28	0.6061		14.28	0.70047
																																14.3	0.61052		14.3	0.69877
																																14.32	0.61154		14.32	0.70543
																																14.34	0.60918		14.34	0.701
																																14.36	0.61299		14.36	0.69072
																																14.38	0.61711		14.38	0.69748
																																14.4	0.62147		14.4	0.69898
																																14.42	0.60571		14.42	0.69511
																																14.44	0.60949		14.44	0.69076
																																14.46	0.61389		14.46	0.69717
																																14.48	0.61015		14.48	0.69552
																																14.5	0.61885		14.5	0.69409
																																14.52	0.6087		14.52	0.70152
																																14.54	0.61516		14.54	0.69546
																																14.56	0.61563		14.56	0.69553
																																14.58	0.61093		14.58	0.69657
																																14.6	0.61142		14.6	0.69438
																																14.62	0.61807		14.62	0.69305
																																14.64	0.62037		14.64	0.69377
																																14.66	0.61352		14.66	0.69502
																																14.68	0.623		14.68	0.69808
																																14.7	0.6216		14.7	0.69236
																																14.72	0.6166		14.72	0.69175
																																14.74	0.61426		14.74	0.69441
																																14.76	0.61735		14.76	0.69374
																																14.78	0.60956		14.78	0.68984
																																14.8	0.61514		14.8	0.6939
																																14.82	0.62322		14.82	0.69407
																																14.84	0.61605		14.84	0.6967
																																14.86	0.6207		14.86	0.69044
																																14.88	0.62146		14.88	0.69343
																																14.9	0.61885		14.9	0.68268
																																14.92	0.62312		14.92	0.69135
																																14.94	0.61832		14.94	0.68886
																																14.96	0.61584		14.96	0.68966
																																14.98	0.62032		14.98	0.68986
																																15	0.61685		15	0.68676
																																15.02	0.61974		15.02	0.69284
																																15.04	0.61649		15.04	0.68674
																																15.06	0.61983		15.06	0.68492
																																15.08	0.62455		15.08	0.68728
																																15.1	0.62342		15.1	0.68577
																																15.12	0.62086		15.12	0.6862
																																15.14	0.62612		15.14	0.68591
																																15.16	0.6197		15.16	0.68462
																																15.18	0.62636		15.18	0.689
																																15.2	0.61197		15.2	0.68993
																																15.22	0.62821		15.22	0.68239
																																15.24	0.62523		15.24	0.68838
																																15.26	0.62411		15.26	0.68375
																																15.28	0.62216		15.28	0.68443
																																15.3	0.6205		15.3	0.68385
																																15.32	0.62737		15.32	0.67995
																																15.34	0.62269		15.34	0.68772
																																15.36	0.62216		15.36	0.68
																																15.38	0.62357		15.38	0.6867
																																15.4	0.62977		15.4	0.69298
																																15.42	0.62633		15.42	0.6855
																																15.44	0.62283		15.44	0.67359
																																15.46	0.62633		15.46	0.68665
																																15.48	0.62436		15.48	0.68562
																																15.5	0.62635		15.5	0.68931
																																15.52	0.62601		15.52	0.68238
																																15.54	0.62362		15.54	0.6819
																																15.56	0.62005		15.56	0.67837
																																15.58	0.62832		15.58	0.68235
																																15.6	0.61969		15.6	0.68092
																																15.62	0.62831		15.62	0.67953
																																15.64	0.6285		15.64	0.68125
																																15.66	0.62818		15.66	0.67536
																																15.68	0.62776		15.68	0.6786
																																15.7	0.63509		15.7	0.67812
																																15.72	0.6292		15.72	0.68227
																																15.74	0.63358		15.74	0.68473
																																15.76	0.62776		15.76	0.67649
																																15.78	0.63416		15.78	0.68237
																																15.8	0.6322		15.8	0.67557
																																15.82	0.631		15.82	0.68256
																																15.84	0.62784		15.84	0.68058
																																15.86	0.63388		15.86	0.67595
																																15.88	0.62942		15.88	0.67632
																																15.9	0.63892		15.9	0.67877
																																15.92	0.6371		15.92	0.67786
																																15.94	0.62658		15.94	0.67937
																																15.96	0.62846		15.96	0.67771
																																15.98	0.63333		15.98	0.67964
																																16	0.63098		16	0.68202
																																16.02	0.62978		16.02	0.6811
																																16.04	0.63414		16.04	0.67479
																																16.06	0.63285		16.06	0.67573
																																16.08	0.62901		16.08	0.67875
																																16.1	0.63432		16.1	0.67935
																																16.12	0.63508		16.12	0.67746
																																16.14	0.63149		16.14	0.68034
																																16.16	0.62628		16.16	0.67466
																																16.18	0.63322		16.18	0.6723
																																16.2	0.63977		16.2	0.67863
																																16.22	0.63013		16.22	0.67709
																																16.24	0.63272		16.24	0.6722
																																16.26	0.63555		16.26	0.67589
																																16.28	0.63287		16.28	0.67959
																																16.3	0.63829		16.3	0.67483
																																16.32	0.63333		16.32	0.67374
																																16.34	0.63903		16.34	0.6735
																																16.36	0.6326		16.36	0.67034
																																16.38	0.63832		16.38	0.67248
																																16.4	0.63581		16.4	0.6768
																																16.42	0.63583		16.42	0.67437
																																16.44	0.63749		16.44	0.67264
																																16.46	0.63436		16.46	0.67818
																																16.48	0.64081		16.48	0.66706
																																16.5	0.64226		16.5	0.67777
																																16.52	0.63711		16.52	0.67571
																																16.54	0.63413		16.54	0.67076
																																16.56	0.63591		16.56	0.67266
																																16.58	0.63839		16.58	0.66789
																																16.6	0.63844		16.6	0.67016
																																16.62	0.64112		16.62	0.67244
																																16.64	0.64466		16.64	0.66793
																																16.66	0.6375		16.66	0.67279
																																16.68	0.63807		16.68	0.67104
																																16.7	0.64007		16.7	0.67
																																16.72	0.63592		16.72	0.66744
																																16.74	0.64649		16.74	0.67381
																																16.76	0.64122		16.76	0.67023
																																16.78	0.64009		16.78	0.66986
																																16.8	0.64027		16.8	0.66582
																																16.82	0.64014		16.82	0.66861
																																16.84	0.64642		16.84	0.67062
																																16.86	0.64125		16.86	0.66586
																																16.88	0.64708		16.88	0.67135
																																16.9	0.64227		16.9	0.6697
																																16.92	0.65089		16.92	0.66725
																																16.94	0.64494		16.94	0.66759
																																16.96	0.64131		16.96	0.66733
																																16.98	0.64168		16.98	0.67176
																																17	0.64016		17	0.66004
																																17.02	0.63489		17.02	0.66823
																																17.04	0.64609		17.04	0.66928
																																17.06	0.64582		17.06	0.66695
																																17.08	0.64674		17.08	0.66667
																																17.1	0.64337		17.1	0.66377
																																17.12	0.64424		17.12	0.66671
																																17.14	0.64159		17.14	0.65969
																																17.16	0.64338		17.16	0.66485
																																17.18	0.64766		17.18	0.66191
																																17.2	0.64221		17.2	0.66824
																																17.22	0.6444		17.22	0.66948
																																17.24	0.64923		17.24	0.66729
																																17.26	0.64153		17.26	0.66336
																																17.28	0.63932		17.28	0.66721
																																17.3	0.6433		17.3	0.66763
																																17.32	0.64479		17.32	0.66381
																																17.34	0.63973		17.34	0.66023
																																17.36	0.64608		17.36	0.66377
																																17.38	0.64904		17.38	0.66315
																																17.4	0.64847		17.4	0.66586
																																17.42	0.64562		17.42	0.66389
																																17.44	0.64874		17.44	0.66129
																																17.46	0.64757		17.46	0.66235
																																17.48	0.63911		17.48	0.66158
																																17.5	0.65098		17.5	0.66105
																																17.52	0.64918		17.52	0.66346
																																17.54	0.65438		17.54	0.66229
																																17.56	0.6479		17.56	0.6646
																																17.58	0.64947		17.58	0.65953
																																17.6	0.65555		17.6	0.66203
																																17.62	0.64422		17.62	0.66844
																																17.64	0.65252		17.64	0.66282
																																17.66	0.65245		17.66	0.65812
																																17.68	0.64693		17.68	0.66786
																																17.7	0.64925		17.7	0.66048
																																17.72	0.64812		17.72	0.66181
																																17.74	0.65207		17.74	0.66203
																																17.76	0.64773		17.76	0.66115
																																17.78	0.64914		17.78	0.66358
																																17.8	0.65227		17.8	0.66316
																																17.82	0.65262		17.82	0.66005
																																17.84	0.64788		17.84	0.65842
																																17.86	0.64888		17.86	0.65923
																																17.88	0.6502		17.88	0.65869
																																17.9	0.65266		17.9	0.66545
																																17.92	0.65226		17.92	0.65676
																																17.94	0.65029		17.94	0.66062
																																17.96	0.6541		17.96	0.66365
																																17.98	0.65003		17.98	0.6608
																																18	0.65184		18	0.6633
																																18.02	0.65018		18.02	0.65597
																																18.04	0.65648		18.04	0.65718
																																18.06	0.65794		18.06	0.65922
																																18.08	0.64896		18.08	0.65558
																																18.1	0.64582		18.1	0.66466
																																18.12	0.65289		18.12	0.65252
																																18.14	0.6605		18.14	0.65982
																																18.16	0.65198		18.16	0.66096
																																18.18	0.66083		18.18	0.65401
																																18.2	0.65433		18.2	0.66206
																																18.22	0.65491		18.22	0.65457
																																18.24	0.65264		18.24	0.65006
																																18.26	0.65537		18.26	0.65553
																																18.28	0.65349		18.28	0.66081
																																18.3	0.64407		18.3	0.65738
																																18.32	0.65297		18.32	0.65563
																																18.34	0.65678		18.34	0.65551
																																18.36	0.65795		18.36	0.66045
																																18.38	0.6572		18.38	0.65447
																																18.4	0.6533		18.4	0.66063
																																18.42	0.65864		18.42	0.66146
																																18.44	0.65495		18.44	0.65606
																																18.46	0.65678		18.46	0.65834
																																18.48	0.65821		18.48	0.65123
																																18.5	0.65274		18.5	0.65589
																																18.52	0.65476		18.52	0.65837
																																18.54	0.65819		18.54	0.65106
																																18.56	0.65758		18.56	0.65716
																																18.58	0.66044		18.58	0.6506
																																18.6	0.66047		18.6	0.65031
																																18.62	0.66239		18.62	0.65404
																																18.64	0.6527		18.64	0.66175
																																18.66	0.65882		18.66	0.65181
																																18.68	0.6654		18.68	0.66164
																																18.7	0.65941		18.7	0.65698
																																18.72	0.65872		18.72	0.65588
																																18.74	0.65782		18.74	0.65301
																																18.76	0.6555		18.76	0.65348
																																18.78	0.6573		18.78	0.65197
																																18.8	0.65764		18.8	0.65268
																																18.82	0.66146		18.82	0.65256
																																18.84	0.66132		18.84	0.65416
																																18.86	0.66377		18.86	0.65935
																																18.88	0.66418		18.88	0.65658
																																18.9	0.65752		18.9	0.65154
																																18.92	0.66099		18.92	0.65651
																																18.94	0.66418		18.94	0.65265
																																18.96	0.65977		18.96	0.65683
																																18.98	0.6589		18.98	0.64816
																																19	0.66929		19	0.65396
																																19.02	0.66282		19.02	0.65522
																																19.04	0.66379		19.04	0.6556
																																19.06	0.66035		19.06	0.65706
																																19.08	0.66172		19.08	0.64932
																																19.1	0.65235		19.1	0.65587
																																19.12	0.66242		19.12	0.65074
																																19.14	0.66386		19.14	0.65238
																																19.16	0.66345		19.16	0.64752
																																19.18	0.66067		19.18	0.65101
																																19.2	0.66427		19.2	0.65362
																																19.22	0.66348		19.22	0.6528
																																19.24	0.66696		19.24	0.65145
																																19.26	0.6616		19.26	0.64719
																																19.28	0.66725		19.28	0.65334
																																19.3	0.66481		19.3	0.6458
																																19.32	0.66093		19.32	0.64901
																																19.34	0.65758		19.34	0.6528
																																19.36	0.66493		19.36	0.65081
																																19.38	0.66148		19.38	0.65349
																																19.4	0.66458		19.4	0.6516
																																19.42	0.66286		19.42	0.65075
																																19.44	0.66772		19.44	0.6454
																																19.46	0.66472		19.46	0.65265
																																19.48	0.66455		19.48	0.64492
																																19.5	0.6677		19.5	0.65205
																																19.52	0.66047		19.52	0.6559
																																19.54	0.66629		19.54	0.6537
																																19.56	0.6641		19.56	0.65265
																																19.58	0.66756		19.58	0.65438
																																19.6	0.66258		19.6	0.65759
																																19.62	0.6753		19.62	0.65129
																																19.64	0.67011		19.64	0.64864
																																19.66	0.66335		19.66	0.6507
																																19.68	0.66404		19.68	0.65969
																																19.7	0.66742		19.7	0.65198
																																19.72	0.66581		19.72	0.64935
																																19.74	0.6642		19.74	0.65049
																																19.76	0.66388		19.76	0.65704
																																19.78	0.66047		19.78	0.6489
																																19.8	0.66654		19.8	0.65174
																																19.82	0.66807		19.82	0.65286
																																19.84	0.66556		19.84	0.64521
																																19.86	0.66771		19.86	0.64693
																																19.88	0.67155		19.88	0.64658
																																19.9	0.66453		19.9	0.6486
																																19.92	0.66376		19.92	0.65038
																																19.94	0.67098		19.94	0.64571
																																19.96	0.6678		19.96	0.64728
																																19.98	0.6744		19.98	0.64854
																																20	0.66907		20	0.64361
																																20.02	0.66834		20.02	0.64905
																																20.04	0.67405		20.04	0.6527
																																20.06	0.67099		20.06	0.6472
																																20.08	0.67188		20.08	0.65141
																																20.1	0.6672		20.1	0.639
																																20.12	0.67227		20.12	0.65072
																																20.14	0.66569		20.14	0.64348
																																20.16	0.67352		20.16	0.65097
																																20.18	0.66764		20.18	0.64989
																																20.2	0.67488		20.2	0.64981
																																20.22	0.66733		20.22	0.65177
																																20.24	0.6687		20.24	0.64575
																																20.26	0.66742		20.26	0.64798
																																20.28	0.66851		20.28	0.64621
																																20.3	0.66935		20.3	0.6489
																																20.32	0.66775		20.32	0.65211
																																20.34	0.66506		20.34	0.64292
																																20.36	0.67243		20.36	0.64391
																																20.38	0.67074		20.38	0.64537
																																20.4	0.67592		20.4	0.64996
																																20.42	0.67254		20.42	0.64315
																																20.44	0.66887		20.44	0.64883
																																20.46	0.67156		20.46	0.64614
																																20.48	0.67072		20.48	0.64825
																																20.5	0.67305		20.5	0.64923
																																20.52	0.67529		20.52	0.64796
																																20.54	0.67418		20.54	0.64589
																																20.56	0.67601		20.56	0.6397
																																20.58	0.67323		20.58	0.65151
																																20.6	0.67823		20.6	0.65113
																																20.62	0.67378		20.62	0.64321
																																20.64	0.67477		20.64	0.64591
																																20.66	0.67198		20.66	0.64068
																																20.68	0.67737		20.68	0.64784
																																20.7	0.67583		20.7	0.63918
																																20.72	0.67695		20.72	0.64917
																																20.74	0.67295		20.74	0.65023
																																20.76	0.67562		20.76	0.64731
																																20.78	0.67196		20.78	0.64445
																																20.8	0.67288		20.8	0.64168
																																20.82	0.67038		20.82	0.64758
																																20.84	0.66976		20.84	0.64415
																																20.86	0.67337		20.86	0.64554
																																20.88	0.67717		20.88	0.64968
																																20.9	0.67304		20.9	0.64424
																																20.92	0.67789		20.92	0.64095
																																20.94	0.67405		20.94	0.64323
																																20.96	0.67809		20.96	0.64053
																																20.98	0.67245		20.98	0.64332
																																21	0.67746		21	0.64801
																																21.02	0.67569		21.02	0.64292
																																21.04	0.6768		21.04	0.6351
																																21.06	0.67471		21.06	0.64282
																																21.08	0.67446		21.08	0.64257
																																21.1	0.67548		21.1	0.64622
																																21.12	0.67675		21.12	0.64616
																																21.14	0.67241		21.14	0.64244
																																21.16	0.67591		21.16	0.65191
																																21.18	0.67754		21.18	0.63767
																																21.2	0.67853		21.2	0.64425
																																21.22	0.68204		21.22	0.64672
																																21.24	0.67448		21.24	0.64453
																																21.26	0.68103		21.26	0.6381
																																21.28	0.67574		21.28	0.63409
																																21.3	0.67576		21.3	0.64184
																																21.32	0.67458		21.32	0.64228
																																21.34	0.67645		21.34	0.64418
																																21.36	0.68519		21.36	0.64389
																																21.38	0.67099		21.38	0.64153
																																21.4	0.67179		21.4	0.6441
																																21.42	0.6755		21.42	0.63907
																																21.44	0.68117		21.44	0.64387
																																21.46	0.67512		21.46	0.63543
																																21.48	0.68072		21.48	0.64548
																																21.5	0.67528		21.5	0.64275
																																21.52	0.67647		21.52	0.64202
																																21.54	0.67665		21.54	0.64086
																																21.56	0.67542		21.56	0.64279
																																21.58	0.67822		21.58	0.64642
																																21.6	0.68521		21.6	0.63836
																																21.62	0.67885		21.62	0.64816
																																21.64	0.68348		21.64	0.63763
																																21.66	0.67988		21.66	0.64076
																																21.68	0.68414		21.68	0.63996
																																21.7	0.6819		21.7	0.63726
																																21.72	0.68175		21.72	0.63331
																																21.74	0.68022		21.74	0.63983
																																21.76	0.67558		21.76	0.64303
																																21.78	0.67622		21.78	0.63611
																																21.8	0.68398		21.8	0.64247
																																21.82	0.67711		21.82	0.63969
																																21.84	0.6792		21.84	0.63265
																																21.86	0.68058		21.86	0.63919
																																21.88	0.68284		21.88	0.64363
																																21.9	0.68139		21.9	0.64133
																																21.92	0.67795		21.92	0.64557
																																21.94	0.67907		21.94	0.63808
																																21.96	0.68548		21.96	0.64148
																																21.98	0.68009		21.98	0.64008
																																22	0.67696		22	0.63647
																																22.02	0.68334		22.02	0.63697
																																22.04	0.68088		22.04	0.6428
																																22.06	0.6847		22.06	0.63805
																																22.08	0.67897		22.08	0.64106
																																22.1	0.67987		22.1	0.63371
																																22.12	0.68275		22.12	0.63744
																																22.14	0.68024		22.14	0.63978
																																22.16	0.68726		22.16	0.63449
																																22.18	0.68136		22.18	0.63771
																																22.2	0.68272		22.2	0.64249
																																22.22	0.6817		22.22	0.64232
																																22.24	0.68126		22.24	0.6371
																																22.26	0.68337		22.26	0.6391
																																22.28	0.68587		22.28	0.64011
																																22.3	0.68332		22.3	0.63759
																																22.32	0.68784		22.32	0.64416
																																22.34	0.68244		22.34	0.6399
																																22.36	0.6866		22.36	0.63637
																																22.38	0.67959		22.38	0.63966
																																22.4	0.68341		22.4	0.63757
																																22.42	0.68071		22.42	0.63741
																																22.44	0.67995		22.44	0.63755
																																22.46	0.68456		22.46	0.63733
																																22.48	0.68411		22.48	0.63985
																																22.5	0.68697		22.5	0.63266
																																22.52	0.68589		22.52	0.63214
																																22.54	0.68125		22.54	0.63604
																																22.56	0.67989		22.56	0.64517
																																22.58	0.69009		22.58	0.63641
																																22.6	0.68524		22.6	0.63917
																																22.62	0.68011		22.62	0.64208
																																22.64	0.6853		22.64	0.63491
																																22.66	0.68375		22.66	0.6378
																																22.68	0.68708		22.68	0.63685
																																22.7	0.68462		22.7	0.6369
																																22.72	0.68473		22.72	0.63943
																																22.74	0.68255		22.74	0.63749
																																22.76	0.69145		22.76	0.64563
																																22.78	0.68586		22.78	0.63411
																																22.8	0.67722		22.8	0.63953
																																22.82	0.68391		22.82	0.63387
																																22.84	0.68722		22.84	0.64173
																																22.86	0.6846		22.86	0.63796
																																22.88	0.68416		22.88	0.64033
																																22.9	0.6803		22.9	0.63384
																																22.92	0.68622		22.92	0.63694
																																22.94	0.68252		22.94	0.63494
																																22.96	0.68248		22.96	0.6303
																																22.98	0.68363		22.98	0.64083
																																23	0.68121		23	0.6421
																																23.02	0.686		23.02	0.6296
																																23.04	0.68745		23.04	0.63516
																																23.06	0.68287		23.06	0.63416
																																23.08	0.68292		23.08	0.63884
																																23.1	0.67893		23.1	0.6379
																																23.12	0.68492		23.12	0.6292
																																23.14	0.68145		23.14	0.63416
																																23.16	0.68874		23.16	0.63603
																																23.18	0.68566		23.18	0.63815
																																23.2	0.68363		23.2	0.63759
																																23.22	0.68467		23.22	0.63437
																																23.24	0.68093		23.24	0.64027
																																23.26	0.68807		23.26	0.63319
																																23.28	0.68937		23.28	0.6302
																																23.3	0.68241		23.3	0.63343
																																23.32	0.68554		23.32	0.62978
																																23.34	0.68387		23.34	0.63732
																																23.36	0.69088		23.36	0.63842
																																23.38	0.68478		23.38	0.6348
																																23.4	0.68462		23.4	0.63934
																																23.42	0.68476		23.42	0.63808
																																23.44	0.6899		23.44	0.63133
																																23.46	0.68729		23.46	0.63662
																																23.48	0.68405		23.48	0.63657
																																23.5	0.6852		23.5	0.63197
																																23.52	0.68076		23.52	0.63595
																																23.54	0.68486		23.54	0.62881
																																23.56	0.68493		23.56	0.63583
																																23.58	0.68925		23.58	0.63493
																																23.6	0.68731		23.6	0.63332
																																23.62	0.68968		23.62	0.63419
																																23.64	0.69061		23.64	0.63901
																																23.66	0.68518		23.66	0.63672
																																23.68	0.68837		23.68	0.63186
																																23.7	0.68729		23.7	0.63505
																																23.72	0.68827		23.72	0.62948
																																23.74	0.68841		23.74	0.63558
																																23.76	0.69027		23.76	0.63321
																																23.78	0.69024		23.78	0.63282
																																23.8	0.6816		23.8	0.63135
																																23.82	0.6833		23.82	0.64082
																																23.84	0.68782		23.84	0.63778
																																23.86	0.6886		23.86	0.63253
																																23.88	0.68523		23.88	0.63447
																																23.9	0.69072		23.9	0.6373
																																23.92	0.6876		23.92	0.63892
																																23.94	0.68643		23.94	0.63496
																																23.96	0.68909		23.96	0.63428
																																23.98	0.68607		23.98	0.63415
																																24	0.68999		24	0.63306
																																24.02	0.68363		24.02	0.63703
																																24.04	0.68969		24.04	0.62929
																																24.06	0.69083		24.06	0.63546
																																24.08	0.6874		24.08	0.63145
																																24.1	0.685		24.1	0.63021
																																24.12	0.6896		24.12	0.63914
																																24.14	0.67982		24.14	0.62932
																																24.16	0.69216		24.16	0.63644
																																24.18	0.68695		24.18	0.6277
																																24.2	0.69326		24.2	0.63693
																																24.22	0.69094		24.22	0.63565
																																24.24	0.68622		24.24	0.63582
																																24.26	0.68512		24.26	0.62587
																																24.28	0.69118		24.28	0.63233
																																24.3	0.6911		24.3	0.63131
																																24.32	0.69541		24.32	0.63102
																																24.34	0.68589		24.34	0.62845
																																24.36	0.69106		24.36	0.62933
																																24.38	0.69365		24.38	0.63143
																																24.4	0.69197		24.4	0.63869
																																24.42	0.68632		24.42	0.63127
																																24.44	0.69269		24.44	0.63769
																																24.46	0.69122		24.46	0.63371
																																24.48	0.68705		24.48	0.62726
																																24.5	0.69007		24.5	0.63419
																																24.52	0.6904		24.52	0.63603
																																24.54	0.69261		24.54	0.63691
																																24.56	0.68839		24.56	0.63318
																																24.58	0.69379		24.58	0.63471
																																24.6	0.68622		24.6	0.63822
																																24.62	0.69484		24.62	0.63867
																																24.64	0.6966		24.64	0.62823
																																24.66	0.68853		24.66	0.62764
																																24.68	0.68867		24.68	0.63242
																																24.7	0.68908		24.7	0.63246
																																24.72	0.69216		24.72	0.63439
																																24.74	0.68657		24.74	0.63982
																																24.76	0.68714		24.76	0.63455
																																24.78	0.69567		24.78	0.62804
																																24.8	0.69118		24.8	0.63168
																																24.82	0.69209		24.82	0.63366
																																24.84	0.69203		24.84	0.62941
																																24.86	0.68752		24.86	0.62929
																																24.88	0.6871		24.88	0.6259
																																24.9	0.68727		24.9	0.63731
																																24.92	0.6912		24.92	0.6277
																																24.94	0.68918		24.94	0.63557
																																24.96	0.69218		24.96	0.63193
																																24.98	0.68799		24.98	0.62752
																																25	0.68909		25	0.63059
																																25.02	0.69454		25.02	0.6293
																																25.04	0.6825		25.04	0.6302
																																25.06	0.69167		25.06	0.63203
																																25.08	0.68702		25.08	0.63826
																																25.1	0.69367		25.1	0.63381
																																25.12	0.6914		25.12	0.63033
																																25.14	0.69009		25.14	0.63457
																																25.16	0.69139		25.16	0.63169
																																25.18	0.68925		25.18	0.63451
																																25.2	0.69174		25.2	0.62715
																																25.22	0.68944		25.22	0.62963
																																25.24	0.69449		25.24	0.6301
																																25.26	0.69398		25.26	0.63425
																																25.28	0.6902		25.28	0.63048
																																25.3	0.69383		25.3	0.6283
																																25.32	0.69213		25.32	0.6307
																																25.34	0.69463		25.34	0.62775
																																25.36	0.69341		25.36	0.63722
																																25.38	0.68992		25.38	0.62908
																																25.4	0.69069		25.4	0.63432
																																25.42	0.69102		25.42	0.62938
																																25.44	0.69513		25.44	0.63417
																																25.46	0.69137		25.46	0.62688
																																25.48	0.69206		25.48	0.62988
																																25.5	0.69372		25.5	0.63243
																																25.52	0.69157		25.52	0.62841
																																25.54	0.69065		25.54	0.62864
																																25.56	0.69102		25.56	0.63431
																																25.58	0.69309		25.58	0.62951
																																25.6	0.69505		25.6	0.62353
																																25.62	0.68446		25.62	0.63021
																																25.64	0.69147		25.64	0.63455
																																25.66	0.68636		25.66	0.63372
																																25.68	0.69113		25.68	0.62907
																																25.7	0.69309		25.7	0.63099
																																25.72	0.68672		25.72	0.63363
																																25.74	0.68835		25.74	0.62237
																																25.76	0.69846		25.76	0.62955
																																25.78	0.69103		25.78	0.63651
																																25.8	0.69479		25.8	0.62446
																																25.82	0.69222		25.82	0.6244
																																25.84	0.692		25.84	0.62743
																																25.86	0.68549		25.86	0.62709
																																25.88	0.68874		25.88	0.63033
																																25.9	0.68891		25.9	0.6323
																																25.92	0.69056		25.92	0.62877
																																25.94	0.68976		25.94	0.63089
																																25.96	0.69061		25.96	0.63192
																																25.98	0.69402		25.98	0.6242
																																26	0.697		26	0.629
																																26.02	0.69104		26.02	0.6303
																																26.04	0.68787		26.04	0.62305
																																26.06	0.69644		26.06	0.63399
																																26.08	0.69624		26.08	0.63113
																																26.1	0.69455		26.1	0.63593
																																26.12	0.6946		26.12	0.62697
																																26.14	0.69649		26.14	0.6288
																																26.16	0.69343		26.16	0.62642
																																26.18	0.69473		26.18	0.62569
																																26.2	0.68554		26.2	0.63327
																																26.22	0.69103		26.22	0.62817
																																26.24	0.68939		26.24	0.62281
																																26.26	0.69124		26.26	0.62983
																																26.28	0.69288		26.28	0.62674
																																26.3	0.68623		26.3	0.62732
																																26.32	0.69533		26.32	0.63569
																																26.34	0.68984		26.34	0.62701
																																26.36	0.68742		26.36	0.63123
																																26.38	0.69032		26.38	0.6292
																																26.4	0.69764		26.4	0.62744
																																26.42	0.69372		26.42	0.63449
																																26.44	0.69054		26.44	0.62917
																																26.46	0.69505		26.46	0.63516
																																26.48	0.68967		26.48	0.62981
																																26.5	0.69441		26.5	0.63341
																																26.52	0.69131		26.52	0.62886
																																26.54	0.69369		26.54	0.62735
																																26.56	0.69396		26.56	0.63616
																																26.58	0.69801		26.58	0.62551
																																26.6	0.69917		26.6	0.63041
																																26.62	0.6885		26.62	0.63772
																																26.64	0.69488		26.64	0.63347
																																26.66	0.69706		26.66	0.63059
																																26.68	0.69264		26.68	0.63181
																																26.7	0.69537		26.7	0.63196
																																26.72	0.69738		26.72	0.6311
																																26.74	0.68698		26.74	0.63122
																																26.76	0.69339		26.76	0.63136
																																26.78	0.69549		26.78	0.62474
																																26.8	0.68894		26.8	0.63298
																																26.82	0.69215		26.82	0.62608
																																26.84	0.69599		26.84	0.63159
																																26.86	0.69296		26.86	0.63489
																																26.88	0.69168		26.88	0.63037
																																26.9	0.6881		26.9	0.62855
																																26.92	0.68546		26.92	0.63138
																																26.94	0.69299		26.94	0.62728
																																26.96	0.6937		26.96	0.62954
																																26.98	0.69273		26.98	0.63389
																																27	0.69212		27	0.6271
																																27.02	0.69616		27.02	0.62456
																																27.04	0.68985		27.04	0.62698
																																27.06	0.69526		27.06	0.63068
																																27.08	0.69624		27.08	0.62677
																																27.1	0.69477		27.1	0.6314
																																27.12	0.69729		27.12	0.63124
																																27.14	0.69292		27.14	0.62523
																																27.16	0.68853		27.16	0.63538
																																27.18	0.69174		27.18	0.63218
																																27.2	0.6962		27.2	0.63223
																																27.22	0.69343		27.22	0.62938
																																27.24	0.69814		27.24	0.63126
																																27.26	0.69524		27.26	0.62662
																																27.28	0.69241		27.28	0.62157
																																27.3	0.69328		27.3	0.6349
																																27.32	0.69679		27.32	0.6281
																																27.34	0.69819		27.34	0.63361
																																27.36	0.69156		27.36	0.63458
																																27.38	0.69606		27.38	0.62433
																																27.4	0.69596		27.4	0.62378
																																27.42	0.69367		27.42	0.63083
																																27.44	0.69143		27.44	0.62569
																																27.46	0.69573		27.46	0.62318
																																27.48	0.69731		27.48	0.62848
																																27.5	0.69483		27.5	0.62862
																																27.52	0.69205		27.52	0.62374
																																27.54	0.69468		27.54	0.62673
																																27.56	0.69289		27.56	0.62346
																																27.58	0.69583		27.58	0.62904
																																27.6	0.69585		27.6	0.63199
																																27.62	0.69785		27.62	0.62538
																																27.64	0.69535		27.64	0.63705
																																27.66	0.69544		27.66	0.62545
																																27.68	0.69732		27.68	0.62696
																																27.7	0.6962		27.7	0.62786
																																27.72	0.69494		27.72	0.62935
																																27.74	0.6993		27.74	0.62775
																																27.76	0.69317		27.76	0.62336
																																27.78	0.69555		27.78	0.6303
																																27.8	0.6989		27.8	0.63026
																																27.82	0.69695		27.82	0.63
																																27.84	0.69926		27.84	0.62652
																																27.86	0.69293		27.86	0.62371
																																27.88	0.69086		27.88	0.62665
																																27.9	0.6975		27.9	0.63287
																																27.92	0.69396		27.92	0.62746
																																27.94	0.70352		27.94	0.62547
																																27.96	0.6945		27.96	0.61825
																																27.98	0.6951		27.98	0.63646
																																28	0.69892		28	0.62419
																																28.02	0.6988		28.02	0.63434
																																28.04	0.69092		28.04	0.63453
																																28.06	0.69659		28.06	0.62872
																																28.08	0.69943		28.08	0.63516
																																28.1	0.69977		28.1	0.63144
																																28.12	0.69572		28.12	0.62475
																																28.14	0.69431		28.14	0.6296
																																28.16	0.69651		28.16	0.62962
																																28.18	0.69689		28.18	0.62535
																																28.2	0.69722		28.2	0.62455
																																28.22	0.6941		28.22	0.6331
																																28.24	0.68717		28.24	0.62204
																																28.26	0.69693		28.26	0.63122
																																28.28	0.69693		28.28	0.63231
																																28.3	0.69637		28.3	0.63424
																																28.32	0.68965		28.32	0.63355
																																28.34	0.68928		28.34	0.62521
																																28.36	0.69914		28.36	0.62804
																																28.38	0.70109		28.38	0.62643
																																28.4	0.69568		28.4	0.62637
																																28.42	0.69981		28.42	0.62817
																																28.44	0.69465		28.44	0.62248
																																28.46	0.69435		28.46	0.62864
																																28.48	0.69932		28.48	0.62528
																																28.5	0.69944		28.5	0.62661
																																28.52	0.69165		28.52	0.61927
																																28.54	0.70336		28.54	0.63452
																																28.56	0.69947		28.56	0.63288
																																28.58	0.69743		28.58	0.62385
																																28.6	0.69598		28.6	0.62505
																																28.62	0.69686		28.62	0.6307
																																28.64	0.69586		28.64	0.62919
																																28.66	0.70003		28.66	0.6313
																																28.68	0.69311		28.68	0.62461
																																28.7	0.70257		28.7	0.63196
																																28.72	0.69156		28.72	0.62249
																																28.74	0.69992		28.74	0.62834
																																28.76	0.69756		28.76	0.62938
																																28.78	0.69972		28.78	0.6305
																																28.8	0.7007		28.8	0.63319
																																28.82	0.69253		28.82	0.62759
																																28.84	0.69687		28.84	0.62798
																																28.86	0.70052		28.86	0.62953
																																28.88	0.70037		28.88	0.63038
																																28.9	0.69886		28.9	0.62567
																																28.92	0.69603		28.92	0.62951
																																28.94	0.69362		28.94	0.62904
																																28.96	0.69774		28.96	0.63122
																																28.98	0.70175		28.98	0.6238
																																29	0.69509		29	0.62872
																																29.02	0.69457		29.02	0.63356
																																29.04	0.69954		29.04	0.62639
																																29.06	0.70144		29.06	0.62441
																																29.08	0.69488		29.08	0.62624
																																29.1	0.6968		29.1	0.631
																																29.12	0.69491		29.12	0.62344
																																29.14	0.70063		29.14	0.63294
																																29.16	0.69334		29.16	0.63286
																																29.18	0.7064		29.18	0.62792
																																29.2	0.70058		29.2	0.6397
																																29.22	0.70186		29.22	0.6347
																																29.24	0.69333		29.24	0.63002
																																29.26	0.69701		29.26	0.63251
																																29.28	0.70259		29.28	0.62807
																																29.3	0.70234		29.3	0.63312
																																29.32	0.70016		29.32	0.62627
																																29.34	0.69441		29.34	0.62361
																																29.36	0.69764		29.36	0.62289
																																29.38	0.69489		29.38	0.63179
																																29.4	0.7013		29.4	0.63039
																																29.42	0.70118		29.42	0.63523
																																29.44	0.70263		29.44	0.62419
																																29.46	0.70372		29.46	0.62581
																																29.48	0.69704		29.48	0.62851
																																29.5	0.70364		29.5	0.62521
																																29.52	0.70117		29.52	0.63781
																																29.54	0.69539		29.54	0.62849
																																29.56	0.69943		29.56	0.62515
																																29.58	0.6987		29.58	0.62928
																																29.6	0.70085		29.6	0.6235
																																29.62	0.69506		29.62	0.62303
																																29.64	0.70049		29.64	0.6273
																																29.66	0.69454		29.66	0.62406
																																29.68	0.69948		29.68	0.62583
																																29.7	0.69756		29.7	0.62615
																																29.72	0.69517		29.72	0.62369
																																29.74	0.69547		29.74	0.62471
																																29.76	0.69817		29.76	0.62317
																																29.78	0.69952		29.78	0.62875
																																29.8	0.69516		29.8	0.62226
																																29.82	0.69761		29.82	0.62797
																																29.84	0.69524		29.84	0.6268
																																29.86	0.70387		29.86	0.62828
																																29.88	0.69993		29.88	0.62239
																																29.9	0.69529		29.9	0.62235
																																29.92	0.69853		29.92	0.6281
																																29.94	0.69871		29.94	0.62726
																																29.96	0.69963		29.96	0.63146
																																29.98	0.69403		29.98	0.62734
																																30	0.69943		30	0.62795
																																30.02	0.70225		30.02	0.62265
																																30.04	0.70384		30.04	0.62303
																																30.06	0.70186		30.06	0.62043
																																30.08	0.70502		30.08	0.62215
																																30.1	0.69676		30.1	0.62494
																																30.12	0.69725		30.12	0.62116
																																30.14	0.69897		30.14	0.62516
																																30.16	0.70029		30.16	0.62751
																																30.18	0.69837		30.18	0.62744
																																30.2	0.69653		30.2	0.62628
																																30.22	0.69965		30.22	0.63245
																																30.24	0.69899		30.24	0.6319
																																30.26	0.69701		30.26	0.62978
																																30.28	0.70024		30.28	0.62614
																																30.3	0.69927		30.3	0.63141
																																30.32	0.70558		30.32	0.62933
																																30.34	0.70149		30.34	0.62696
																																30.36	0.69914		30.36	0.62501
																																30.38	0.69698		30.38	0.62877
																																30.4	0.70005		30.4	0.63084
																																30.42	0.70017		30.42	0.62753
																																30.44	0.70231		30.44	0.62719
																																30.46	0.6952		30.46	0.62652
																																30.48	0.69688		30.48	0.62767
																																30.5	0.69066		30.5	0.62683
																																30.52	0.6939		30.52	0.62969
																																30.54	0.69658		30.54	0.62826
																																30.56	0.69904		30.56	0.62545
																																30.58	0.70175		30.58	0.6295
																																30.6	0.70189		30.6	0.62772
																																30.62	0.70095		30.62	0.62469
																																30.64	0.69751		30.64	0.6323
																																30.66	0.70198		30.66	0.62866
																																30.68	0.70092		30.68	0.62745
																																30.7	0.70193		30.7	0.62537
																																30.72	0.69534		30.72	0.62826
																																30.74	0.69641		30.74	0.63046
																																30.76	0.6987		30.76	0.62927
																																30.78	0.6982		30.78	0.62129
																																30.8	0.70323		30.8	0.62354
																																30.82	0.69836		30.82	0.625
																																30.84	0.69691		30.84	0.6279
																																30.86	0.69919		30.86	0.62755
																																30.88	0.69499		30.88	0.62956
																																30.9	0.69087		30.9	0.62663
																																30.92	0.69436		30.92	0.63251
																																30.94	0.70289		30.94	0.6313
																																30.96	0.70263		30.96	0.62685
																																30.98	0.70321		30.98	0.63122
																																31	0.69721		31	0.61999
																																31.02	0.70321		31.02	0.62199
																																31.04	0.69286		31.04	0.62511
																																31.06	0.69367		31.06	0.61976
																																31.08	0.69463		31.08	0.62445
																																31.1	0.69964		31.1	0.62558
																																31.12	0.69715		31.12	0.62987
																																31.14	0.70072		31.14	0.63011
																																31.16	0.69997		31.16	0.62279
																																31.18	0.69596		31.18	0.61673
																																31.2	0.70177		31.2	0.62837
																																31.22	0.69958		31.22	0.61746
																																31.24	0.69818		31.24	0.62712
																																31.26	0.70116		31.26	0.62491
																																31.28	0.69523		31.28	0.62085
																																31.3	0.70131		31.3	0.62648
																																31.32	0.70138		31.32	0.62702
																																31.34	0.6912		31.34	0.62673
																																31.36	0.69707		31.36	0.62234
																																31.38	0.70442		31.38	0.6248
																																31.4	0.69778		31.4	0.62677
																																31.42	0.70067		31.42	0.63081
																																31.44	0.69807		31.44	0.62619
																																31.46	0.70025		31.46	0.62775
																																31.48	0.70175		31.48	0.62381
																																31.5	0.70221		31.5	0.63197
																																31.52	0.7048		31.52	0.62406
																																31.54	0.70065		31.54	0.62171
																																31.56	0.70022		31.56	0.61663
																																31.58	0.706		31.58	0.62886
																																31.6	0.70294		31.6	0.62193
																																31.62	0.69604		31.62	0.62574
																																31.64	0.69759		31.64	0.61937
																																31.66	0.70777		31.66	0.62214
																																31.68	0.70257		31.68	0.6312
																																31.7	0.69324		31.7	0.62281
																																31.72	0.69962		31.72	0.62596
																																31.74	0.70027		31.74	0.62674
																																31.76	0.70403		31.76	0.62658
																																31.78	0.69986		31.78	0.62466
																																31.8	0.70161		31.8	0.62569
																																31.82	0.69921		31.82	0.6203
																																31.84	0.70207		31.84	0.62597
																																31.86	0.70137		31.86	0.62457
																																31.88	0.69803		31.88	0.62928
																																31.9	0.70195		31.9	0.61834
																																31.92	0.70073		31.92	0.62494
																																31.94	0.69844		31.94	0.62257
																																31.96	0.70379		31.96	0.61989
																																31.98	0.6997		31.98	0.61678
																																32	0.70062		32	0.62327
																																32.02	0.69729		32.02	0.6265
																																32.04	0.70163		32.04	0.61904
																																32.06	0.6994		32.06	0.62416
																																32.08	0.70057		32.08	0.63392
																																32.1	0.69816		32.1	0.62717
																																32.12	0.69935		32.12	0.62332
																																32.14	0.69268		32.14	0.61945
																																32.16	0.70082		32.16	0.62604
																																32.18	0.69752		32.18	0.62769
																																32.2	0.70143		32.2	0.62072
																																32.22	0.69976		32.22	0.62123
																																32.24	0.70089		32.24	0.63216
																																32.26	0.69707		32.26	0.62315
																																32.28	0.70472		32.28	0.62363
																																32.3	0.7039		32.3	0.63104
																																32.32	0.68764		32.32	0.62435
																																32.34	0.70269		32.34	0.62621
																																32.36	0.69969		32.36	0.6255
																																32.38	0.70205		32.38	0.62117
																																32.4	0.69423		32.4	0.61861
																																32.42	0.70218		32.42	0.6202
																																32.44	0.6956		32.44	0.61991
																																32.46	0.70841		32.46	0.61926
																																32.48	0.70169		32.48	0.63025
																																32.5	0.7007		32.5	0.62009
																																32.52	0.70053		32.52	0.61892
																																32.54	0.70371		32.54	0.62079
																																32.56	0.7008		32.56	0.61551
																																32.58	0.69599		32.58	0.6199
																																32.6	0.69859		32.6	0.6264
																																32.62	0.69766		32.62	0.62482
																																32.64	0.70198		32.64	0.62491
																																32.66	0.70001		32.66	0.62392
																																32.68	0.69823		32.68	0.62772
																																32.7	0.70009		32.7	0.62247
																																32.72	0.7038		32.72	0.62741
																																32.74	0.69781		32.74	0.62509
																																32.76	0.70027		32.76	0.62584
																																32.78	0.69641		32.78	0.61347
																																32.8	0.70188		32.8	0.62089
																																32.82	0.6968		32.82	0.62057
																																32.84	0.6943		32.84	0.61994
																																32.86	0.69885		32.86	0.62243
																																32.88	0.70287		32.88	0.62192
																																32.9	0.70218		32.9	0.62182
																																32.92	0.69562		32.92	0.62292
																																32.94	0.70252		32.94	0.62245
																																32.96	0.70615		32.96	0.62647
																																32.98	0.70354		32.98	0.62257
																																33	0.69869		33	0.62484
																																33.02	0.70182		33.02	0.62066
																																33.04	0.69786		33.04	0.62667
																																33.06	0.6982		33.06	0.61928
																																33.08	0.7053		33.08	0.6209
																																33.1	0.70303		33.1	0.62425
																																33.12	0.70604		33.12	0.62149
																																33.14	0.70418		33.14	0.62728
																																33.16	0.69933		33.16	0.62031
																																33.18	0.70971		33.18	0.62476
																																33.2	0.70631		33.2	0.61866
																																33.22	0.7038		33.22	0.62959
																																33.24	0.69869		33.24	0.62014
																																33.26	0.70151		33.26	0.62827
																																33.28	0.69775		33.28	0.62631
																																33.3	0.70308		33.3	0.61743
																																33.32	0.70263		33.32	0.63034
																																33.34	0.70007		33.34	0.6227
																																33.36	0.70673		33.36	0.63279
																																33.38	0.69917		33.38	0.62609
																																33.4	0.70068		33.4	0.63094
																																33.42	0.69861		33.42	0.61913
																																33.44	0.70167		33.44	0.6204
																																33.46	0.69911		33.46	0.62172
																																33.48	0.70518		33.48	0.62349
																																33.5	0.69953		33.5	0.62388
																																33.52	0.70035		33.52	0.62213
																																33.54	0.70279		33.54	0.62249
																																33.56	0.69457		33.56	0.618
																																33.58	0.69861		33.58	0.61781
																																33.6	0.70823		33.6	0.62122
																																33.62	0.69992		33.62	0.621
																																33.64	0.70267		33.64	0.62305
																																33.66	0.70721		33.66	0.62575
																																33.68	0.70257		33.68	0.62319
																																33.7	0.69741		33.7	0.61708
																																33.72	0.70334		33.72	0.61791
																																33.74	0.70359		33.74	0.63125
																																33.76	0.70415		33.76	0.62414
																																33.78	0.70561		33.78	0.62312
																																33.8	0.70406		33.8	0.61941
																																33.82	0.7085		33.82	0.62353
																																33.84	0.70009		33.84	0.62116
																																33.86	0.70094		33.86	0.61441
																																33.88	0.70436		33.88	0.6217
																																33.9	0.70634		33.9	0.61934
																																33.92	0.70216		33.92	0.62302
																																33.94	0.70096		33.94	0.62511
																																33.96	0.69805		33.96	0.62058
																																33.98	0.69948		33.98	0.62714
																																34	0.70151		34	0.62684
																																34.02	0.70631		34.02	0.62244
																																34.04	0.70815		34.04	0.62212
																																34.06	0.70723		34.06	0.61417
																																34.08	0.71028		34.08	0.63067
																																34.1	0.70342		34.1	0.61947
																																34.12	0.70427		34.12	0.61809
																																34.14	0.7044		34.14	0.62695
																																34.16	0.70725		34.16	0.62433
																																34.18	0.70028		34.18	0.62219
																																34.2	0.70658		34.2	0.62164
																																34.22	0.70824		34.22	0.62719
																																34.24	0.69906		34.24	0.62436
																																34.26	0.70072		34.26	0.6258
																																34.28	0.70052		34.28	0.61986
																																34.3	0.71222		34.3	0.62023
																																34.32	0.70266		34.32	0.62007
																																34.34	0.70387		34.34	0.62171
																																34.36	0.70467		34.36	0.62579
																																34.38	0.70528		34.38	0.62175
																																34.4	0.70664		34.4	0.62858
																																34.42	0.70267		34.42	0.62443
																																34.44	0.7047		34.44	0.61893
																																34.46	0.71059		34.46	0.62317
																																34.48	0.70263		34.48	0.62401
																																34.5	0.70345		34.5	0.61794
																																34.52	0.70469		34.52	0.62259
																																34.54	0.71108		34.54	0.62442
																																34.56	0.70155		34.56	0.62131
																																34.58	0.70061		34.58	0.62193
																																34.6	0.70615		34.6	0.62311
																																34.62	0.69768		34.62	0.62282
																																34.64	0.70642		34.64	0.62117
																																34.66	0.70365		34.66	0.61859
																																34.68	0.70574		34.68	0.62146
																																34.7	0.70394		34.7	0.62154
																																34.72	0.70434		34.72	0.62468
																																34.74	0.70225		34.74	0.62514
																																34.76	0.71302		34.76	0.6222
																																34.78	0.70718		34.78	0.62709
																																34.8	0.70794		34.8	0.61961
																																34.82	0.7075		34.82	0.63027
																																34.84	0.70363		34.84	0.61659
																																34.86	0.70422		34.86	0.62885
																																34.88	0.71119		34.88	0.61821
																																34.9	0.70778		34.9	0.62492
																																34.92	0.70881		34.92	0.6207
																																34.94	0.70817		34.94	0.6195
																																34.96	0.70679		34.96	0.62664
																																34.98	0.70276		34.98	0.62567
																																35	0.70179		35	0.62796
																																35.02	0.70159		35.02	0.63066
																																35.04	0.70209		35.04	0.62251
																																35.06	0.70801		35.06	0.62448
																																35.08	0.71004		35.08	0.62267
																																35.1	0.70204		35.1	0.6249
																																35.12	0.71165		35.12	0.62443
																																35.14	0.70548		35.14	0.62034
																																35.16	0.70774		35.16	0.62715
																																35.18	0.70381		35.18	0.61785
																																35.2	0.70622		35.2	0.61814
																																35.22	0.70247		35.22	0.62355
																																35.24	0.70586		35.24	0.62172
																																35.26	0.70429		35.26	0.61976
																																35.28	0.70771		35.28	0.62536
																																35.3	0.71045		35.3	0.61914
																																35.32	0.71162		35.32	0.62727
																																35.34	0.7039		35.34	0.62546
																																35.36	0.70294		35.36	0.62361
																																35.38	0.70363		35.38	0.61836
																																35.4	0.70698		35.4	0.63417
																																35.42	0.70301		35.42	0.62393
																																35.44	0.70491		35.44	0.62856
																																35.46	0.70797		35.46	0.61581
																																35.48	0.70659		35.48	0.63188
																																35.5	0.70106		35.5	0.62341
																																35.52	0.70688		35.52	0.6249
																																35.54	0.70675		35.54	0.62145
																																35.56	0.7082		35.56	0.61926
																																35.58	0.70754		35.58	0.62332
																																35.6	0.70043		35.6	0.62449
																																35.62	0.69999		35.62	0.62409
																																35.64	0.70544		35.64	0.62639
																																35.66	0.71176		35.66	0.62099
																																35.68	0.71128		35.68	0.62346
																																35.7	0.7009		35.7	0.63122
																																35.72	0.71114		35.72	0.62746
																																35.74	0.7076		35.74	0.62557
																																35.76	0.71197		35.76	0.62537
																																35.78	0.70357		35.78	0.61922
																																35.8	0.71102		35.8	0.61477
																																35.82	0.7084		35.82	0.61802
																																35.84	0.71187		35.84	0.62791
																																35.86	0.70666		35.86	0.62048
																																35.88	0.70827		35.88	0.62452
																																35.9	0.70837		35.9	0.62437
																																35.92	0.71188		35.92	0.61803
																																35.94	0.70304		35.94	0.61972
																																35.96	0.7056		35.96	0.62685
																																35.98	0.70672		35.98	0.62102
																																36	0.70995		36	0.61884
																																36.02	0.70421		36.02	0.62377
																																36.04	0.70491		36.04	0.61895
																																36.06	0.70843		36.06	0.62497
																																36.08	0.70251		36.08	0.62016
																																36.1	0.71508		36.1	0.62326
																																36.12	0.71233		36.12	0.62401
																																36.14	0.70483		36.14	0.62544
																																36.16	0.70728		36.16	0.62341
																																36.18	0.70771		36.18	0.61862
																																36.2	0.71326		36.2	0.6252
																																36.22	0.70726		36.22	0.62524
																																36.24	0.705		36.24	0.62429
																																36.26	0.70594		36.26	0.62078
																																36.28	0.71179		36.28	0.6167
																																36.3	0.70599		36.3	0.627
																																36.32	0.71444		36.32	0.62026
																																36.34	0.71091		36.34	0.62661
																																36.36	0.7081		36.36	0.62123
																																36.38	0.69754		36.38	0.61671
																																36.4	0.70713		36.4	0.63286
																																36.42	0.70907		36.42	0.62448
																																36.44	0.70944		36.44	0.62752
																																36.46	0.70746		36.46	0.62253
																																36.48	0.70765		36.48	0.62136
																																36.5	0.70567		36.5	0.61919
																																36.52	0.7078		36.52	0.61969
																																36.54	0.70924		36.54	0.62546
																																36.56	0.71442		36.56	0.62722
																																36.58	0.70453		36.58	0.61797
																																36.6	0.71728		36.6	0.62751
																																36.62	0.70712		36.62	0.62129
																																36.64	0.70772		36.64	0.61781
																																36.66	0.71068		36.66	0.61671
																																36.68	0.70388		36.68	0.62406
																																36.7	0.70442		36.7	0.62437
																																36.72	0.71242		36.72	0.62035
																																36.74	0.70434		36.74	0.62379
																																36.76	0.70813		36.76	0.61874
																																36.78	0.70305		36.78	0.62064
																																36.8	0.70892		36.8	0.62585
																																36.82	0.70636		36.82	0.62405
																																36.84	0.71139		36.84	0.62294
																																36.86	0.71036		36.86	0.61801
																																36.88	0.71282		36.88	0.61937
																																36.9	0.70524		36.9	0.62675
																																36.92	0.70548		36.92	0.62448
																																36.94	0.71105		36.94	0.61804
																																36.96	0.70312		36.96	0.62496
																																36.98	0.70836		36.98	0.62204
																																37	0.70867		37	0.6267
																																37.02	0.70283		37.02	0.62291
																																37.04	0.70382		37.04	0.62251
																																37.06	0.70996		37.06	0.62144
																																37.08	0.71246		37.08	0.62484
																																37.1	0.71591		37.1	0.62435
																																37.12	0.70607		37.12	0.62133
																																37.14	0.71059		37.14	0.6259
																																37.16	0.70593		37.16	0.62499
																																37.18	0.70862		37.18	0.62003
																																37.2	0.70997		37.2	0.62676
																																37.22	0.71103		37.22	0.62178
																																37.24	0.70854		37.24	0.62968
																																37.26	0.70683		37.26	0.62878
																																37.28	0.70648		37.28	0.62679
																																37.3	0.70523		37.3	0.62161
																																37.32	0.7074		37.32	0.62927
																																37.34	0.71413		37.34	0.62011
																																37.36	0.70688		37.36	0.6306
																																37.38	0.71157		37.38	0.62244
																																37.4	0.71107		37.4	0.62536
																																37.42	0.70728		37.42	0.62245
																																37.44	0.70976		37.44	0.62078
																																37.46	0.71047		37.46	0.62092
																																37.48	0.71222		37.48	0.62611
																																37.5	0.71436		37.5	0.62519
																																37.52	0.71243		37.52	0.62605
																																37.54	0.70227		37.54	0.62107
																																37.56	0.70493		37.56	0.61949
																																37.58	0.70593		37.58	0.62103
																																37.6	0.71383		37.6	0.62665
																																37.62	0.70977		37.62	0.62172
																																37.64	0.71173		37.64	0.61958
																																37.66	0.70931		37.66	0.62836
																																37.68	0.71261		37.68	0.61973
																																37.7	0.70204		37.7	0.62461
																																37.72	0.70757		37.72	0.62161
																																37.74	0.70459		37.74	0.62896
																																37.76	0.7044		37.76	0.62609
																																37.78	0.70582		37.78	0.62427
																																37.8	0.70499		37.8	0.62571
																																37.82	0.7047		37.82	0.62481
																																37.84	0.70683		37.84	0.6244
																																37.86	0.70691		37.86	0.62036
																																37.88	0.70142		37.88	0.62729
																																37.9	0.70868		37.9	0.61916
																																37.92	0.70349		37.92	0.62596
																																37.94	0.70918		37.94	0.62604
																																37.96	0.70912		37.96	0.62541
																																37.98	0.70266		37.98	0.62244
																																38	0.70876		38	0.62465
																																38.02	0.70744		38.02	0.62995
																																38.04	0.71041		38.04	0.62009
																																38.06	0.70402		38.06	0.62143
																																38.08	0.70437		38.08	0.6248
																																38.1	0.70846		38.1	0.62606
																																38.12	0.71006		38.12	0.62182
																																38.14	0.70777		38.14	0.62438
																																38.16	0.70146		38.16	0.62739
																																38.18	0.70922		38.18	0.62833
																																38.2	0.70456		38.2	0.62334
																																38.22	0.70485		38.22	0.6192
																																38.24	0.71304		38.24	0.6211
																																38.26	0.70638		38.26	0.62311
																																38.28	0.7042		38.28	0.6263
																																38.3	0.704		38.3	0.62399
																																38.32	0.70806		38.32	0.62774
																																38.34	0.70796		38.34	0.6252
																																38.36	0.71303		38.36	0.62025
																																38.38	0.70179		38.38	0.62251
																																38.4	0.71065		38.4	0.62283
																																38.42	0.70746		38.42	0.614
																																38.44	0.7052		38.44	0.62362
																																38.46	0.70606		38.46	0.61394
																																38.48	0.70463		38.48	0.6275
																																38.5	0.70472		38.5	0.61401
																																38.52	0.70777		38.52	0.61912
																																38.54	0.70467		38.54	0.62242
																																38.56	0.70668		38.56	0.62651
																																38.58	0.70212		38.58	0.63227
																																38.6	0.70686		38.6	0.62671
																																38.62	0.70543		38.62	0.62616
																																38.64	0.70459		38.64	0.61871
																																38.66	0.70884		38.66	0.6299
																																38.68	0.70774		38.68	0.62975
																																38.7	0.69508		38.7	0.62669
																																38.72	0.7164		38.72	0.62041
																																38.74	0.70727		38.74	0.62545
																																38.76	0.70556		38.76	0.62979
																																38.78	0.70947		38.78	0.62247
																																38.8	0.70662		38.8	0.62363
																																38.82	0.70495		38.82	0.62504
																																38.84	0.70652		38.84	0.61813
																																38.86	0.70584		38.86	0.62475
																																38.88	0.70955		38.88	0.62378
																																38.9	0.70527		38.9	0.62465
																																38.92	0.71044		38.92	0.62678
																																38.94	0.70405		38.94	0.62296
																																38.96	0.70198		38.96	0.62642
																																38.98	0.69918		38.98	0.62876
																																39	0.7038		39	0.62767
																																39.02	0.70292		39.02	0.61774
																																39.04	0.70865		39.04	0.62932
																																39.06	0.70491		39.06	0.63208
																																39.08	0.70051		39.08	0.62406
																																39.1	0.7141		39.1	0.62551
																																39.12	0.70606		39.12	0.62705
																																39.14	0.70205		39.14	0.62918
																																39.16	0.70399		39.16	0.62457
																																39.18	0.70681		39.18	0.62792
																																39.2	0.70697		39.2	0.61876
																																39.22	0.70313		39.22	0.6243
																																39.24	0.70666		39.24	0.62402
																																39.26	0.70332		39.26	0.62652
																																39.28	0.70936		39.28	0.61874
																																39.3	0.70042		39.3	0.62716
																																39.32	0.70454		39.32	0.63056
																																39.34	0.69996		39.34	0.6262
																																39.36	0.69569		39.36	0.628
																																39.38	0.69296		39.38	0.62611
																																39.4	0.69065		39.4	0.61919
																																39.42	0.6882		39.42	0.61896
																																39.44	0.68302		39.44	0.62012
																																39.46	0.68435		39.46	0.62869
																																39.48	0.68225		39.48	0.62154
																																39.5	0.67567		39.5	0.62464
																																39.52	0.67649		39.52	0.62603
																																39.54	0.67352		39.54	0.62846
																																39.56	0.66915		39.56	0.62374
																																39.58	0.66526		39.58	0.61936
																																39.6	0.66453		39.6	0.6198
																																39.62	0.65054		39.62	0.61693
																																39.64	0.65517		39.64	0.63174
																																39.66	0.64401		39.66	0.62605
																																39.68	0.64229		39.68	0.62251
																																39.7	0.64041		39.7	0.63061
																																39.72	0.62612		39.72	0.62742
																																39.74	0.63566		39.74	0.62309
																																39.76	0.62308		39.76	0.62545
																																39.78	0.61399		39.78	0.61949
																																39.8	0.61841		39.8	0.62613
																																39.82	0.61192		39.82	0.62192
																																39.84	0.61193		39.84	0.62447
																																39.86	0.6117		39.86	0.62617
																																39.88	0.60387		39.88	0.62724
																																39.9	0.59381		39.9	0.6281
																																39.92	0.58991		39.92	0.62506
[truncated: 30,980 more rows]

## Sheet: SI Fig.2
The width of PDMS mold	The width of PPy stripe
100	105	106	106	108	104.7	105	108.5	110	108	106
200	205	208	207	206	205	210	205	208.6	204.5	206
500	506	508	506	506	510	509	508	510	508	509.4

## Sheet: SI Fig.4+Fig.5
Fig.S4C+Fig S5C ( Raman data of GO,GO/PANI)and GO/PEDOT					Fig.S4D+Fig S5D ( FT-IR data of GO,GO/PANI)and GO/PEDOT)					Fig.S4E+Fig S5E ( XPS data of GO,GO/PANI)and GO/PEDOT)
	GO	GO/PANI	GO/PEDOT			GO	GO/PANI	GO/PEDOT			GO	GO/PANI	GO/PEDOT
Raman shift	Intensity	Intensity	Intensity		Wavenumber	Transmittance	Transmittance	Transmittance		Binding energy (ev)	Intensity	Intensity	Intensity
100	167.109	1321.6	1368.84		3997.91	0.61163	0.72606	0.70133		1200	5866.67	157980	154880
101.439	167.109	1321.6	1368.84		3995.99	0.61163	0.72606	0.70133		1199	6066.67	157640	153907
102.877	167.109	1321.6	1368.84		3994.06	0.61163	0.72606	0.70133		1198	8733.33	157853	154187
104.316	169.034	1321.38	1369.19		3992.13	0.61163	0.72606	0.70133		1197	7433.33	157127	153707
105.754	172.064	1320.96	1369.65		3990.2	0.61163	0.72606	0.70133		1196	6066.67	156940	153373
107.193	174.733	1320.31	1369.85		3988.27	0.61163	0.72606	0.70133		1195	7933.33	156673	153547
108.632	176.936	1318.28	1369.42		3986.34	0.61163	0.72606	0.70133		1194	6733.33	156813	153527
110.07	178.742	1316.11	1368.74		3984.41	0.61178	0.72617	0.70136		1193	6400	157000	153320
111.509	180.331	1313.46	1367.9		3982.49	0.61191	0.72626	0.70142		1192	8133.33	156973	153900
112.947	181.681	1310.44	1366.94		3980.56	0.61203	0.72637	0.70148		1191	8500	156620	154120
114.386	182.597	1307.63	1365.88		3978.63	0.61214	0.72649	0.70153		1190	5366.67	156327	153940
115.824	183.053	1305.26	1364.71		3976.7	0.61222	0.72662	0.70155		1189	5600	156927	153627
117.263	183.286	1302.24	1363.32		3974.77	0.61229	0.72674	0.70156		1188	7866.67	156340	153660
118.702	183.332	1298.95	1361.88		3972.84	0.61237	0.72688	0.70158		1187	6800	156400	153453
120.14	183.218	1295.71	1360.52		3970.91	0.61246	0.72702	0.70161		1186	7433.33	156833	153467
121.579	182.949	1292.62	1359.32		3968.99	0.61255	0.72715	0.70162		1185	7700	156513	153627
123.017	182.464	1290.39	1358.47		3967.06	0.61261	0.72725	0.70163		1184	7533.33	157180	153947
124.456	181.909	1288.34	1357.78		3965.13	0.61269	0.72734	0.70164		1183	9700	156173	153607
125.894	181.331	1286.62	1357.23		3963.2	0.61279	0.72743	0.70167		1182	8600	156627	152560
127.333	180.76	1285.43	1356.79		3961.27	0.61289	0.72749	0.7017		1181	7333.33	156707	153253
128.772	180.248	1284.04	1356.42		3959.34	0.61296	0.72752	0.7017		1180	6900	156920	153187
130.21	179.644	1282.46	1355.99		3957.41	0.61304	0.72757	0.70169		1179	8133.33	156620	153260
131.649	179.036	1280.46	1355.49		3955.49	0.61314	0.72766	0.70168		1178	10133.3	155967	153053
133.087	178.495	1278.17	1354.92		3953.56	0.61325	0.72775	0.70166		1177	8700	156800	153033
134.526	178.086	1275.95	1354.29		3951.63	0.61333	0.72782	0.70163		1176	8300	156747	152913
135.965	177.738	1273.98	1353.66		3949.7	0.6134	0.7279	0.7016		1175	9933.33	155773	153027
137.403	177.5	1271.89	1353.05		3947.77	0.61348	0.72803	0.70161		1174	9333.33	156180	152747
138.842	177.324	1269.84	1352.47		3945.84	0.61356	0.72817	0.70164		1173	7766.67	155680	152927
140.28	177.177	1267.87	1351.93		3943.91	0.61366	0.72827	0.70168		1172	7100	156173	153460
141.719	177.046	1265.73	1351.43		3941.99	0.61377	0.72834	0.70172		1171	8000	156967	152667
143.157	176.856	1263.84	1350.87		3940.06	0.61389	0.72845	0.70176		1170	8500	156993	153287
144.596	176.626	1262.04	1350.14		3938.13	0.61402	0.72862	0.70181		1169	9166.67	156633	153133
146.035	176.395	1260.01	1349.2		3936.2	0.61414	0.72877	0.70185		1168	7033.33	156940	153013
147.473	176.204	1257.53	1348.05		3934.27	0.61428	0.72891	0.70189		1167	9666.67	156620	152560
148.912	176.073	1254.76	1346.76		3932.34	0.61443	0.72906	0.70191		1166	8733.33	155793	153360
150.35	175.846	1251.49	1345.29		3930.41	0.61457	0.72916	0.70191		1165	7233.33	156813	153520
151.789	175.535	1248.32	1343.63		3928.49	0.61467	0.7292	0.70188		1164	8966.67	157080	153527
153.228	175.172	1245.15	1341.75		3926.56	0.61472	0.72924	0.70185		1163	9133.33	156807	153027
154.666	174.803	1241.68	1339.64		3924.63	0.61478	0.72934	0.70186		1162	11000	156360	153287
156.105	174.492	1238.4	1337.36		3922.7	0.61485	0.72948	0.70191		1161	9000	156353	153780
157.543	174.26	1234.73	1335.46		3920.77	0.61494	0.72963	0.70197		1160	8766.67	157000	153127
158.982	174.104	1230.73	1333.67		3918.84	0.61503	0.72978	0.70202		1159	10466.7	156720	153460
160.421	174.06	1227.11	1331.81		3916.91	0.61514	0.72993	0.70209		1158	9033.33	156347	153500
161.859	174.196	1225.22	1329.71		3914.99	0.61529	0.72999	0.70216		1157	8666.67	156167	153840
163.298	174.6	1224.79	1327.83		3913.06	0.61546	0.72994	0.70217		1156	8166.67	156313	153107
164.736	175.056	1224.5	1325.97		3911.13	0.61559	0.72987	0.70212		1155	8266.67	157320	153133
166.175	175.607	1224.11	1324.28		3909.2	0.61569	0.72988	0.70206		1154	9066.67	156973	153253
167.613	176.285	1223.56	1322.85		3907.27	0.61577	0.73002	0.70203		1153	9900	157187	153500
169.052	177.114	1223.14	1321.79		3905.34	0.61582	0.73024	0.70202		1152	10500	157080	153340
170.491	178.211	1223.2	1321.09		3903.41	0.61585	0.73046	0.702		1151	8533.33	157420	153373
171.929	179.491	1224.02	1320.61		3901.49	0.61592	0.73068	0.70201		1150	10566.7	156960	153373
173.368	180.92	1225.06	1320.34		3899.56	0.61602	0.73098	0.70206		1149	9333.33	157553	153513
174.806	182.456	1225.89	1320.22		3897.63	0.61613	0.73127	0.70214		1148	8666.67	158080	153087
176.245	184.008	1226.56	1320.16		3895.7	0.61626	0.73146	0.70221		1147	9433.33	157020	153247
177.684	185.583	1226.6	1320.13		3893.77	0.61643	0.73152	0.70227		1146	9200	157940	154067
179.122	187.2	1226.77	1320.36		3891.84	0.61662	0.73148	0.70231		1145	10266.7	157053	153520
180.561	189.367	1227.16	1320.76		3889.91	0.61677	0.73142	0.70229		1144	9733.33	157267	154080
181.999	192.378	1227.7	1321.16		3887.99	0.61684	0.73146	0.70227		1143	9400	158047	153580
183.438	193.576	1228.13	1321.32		3886.06	0.61687	0.73164	0.70227		1142	8300	158280	153833
184.876	193.983	1228.12	1321.48		3884.13	0.61691	0.73187	0.7023		1141	9533.33	157953	154220
186.315	193.836	1227.51	1321.42		3882.2	0.61699	0.73201	0.7023		1140	10366.7	158300	154313
187.754	193.278	1226.31	1321.17		3880.27	0.61712	0.73202	0.70225		1139	11300	158440	154227
189.192	192.452	1224.6	1320.84		3878.34	0.61728	0.73205	0.70221		1138	10800	158827	153393
190.631	191.326	1222.15	1320.36		3876.41	0.61742	0.73218	0.7022		1137	11000	158587	154480
192.069	189.915	1220.06	1319.76		3874.49	0.61758	0.73229	0.7022		1136	9466.67	158180	154360
193.508	188.443	1217.96	1319.08		3872.56	0.61774	0.73241	0.70219		1135	8866.67	159193	153753
194.947	186.938	1215.88	1318.32		3870.63	0.61784	0.73265	0.70223		1134	8366.67	159320	154140
196.385	185.265	1214.09	1317.49		3868.7	0.61789	0.73297	0.70231		1133	13600	159120	154360
197.824	183.488	1211.65	1316.72		3866.77	0.61791	0.73319	0.70238		1132	11000	159060	154340
199.262	181.896	1209.41	1315.93		3864.84	0.61799	0.73313	0.70236		1131	10800	159567	154493
200.701	180.479	1207.21	1315.15		3862.91	0.61817	0.73294	0.7023		1130	12133.3	158753	154660
202.139	179.266	1204.87	1314.36		3860.99	0.61842	0.73293	0.70231		1129	10600	159367	154647
203.578	178.366	1202.21	1313.47		3859.06	0.61864	0.73316	0.7024		1128	11366.7	159400	154727
205.017	177.943	1199.81	1312.56		3857.13	0.61882	0.7335	0.70252		1127	11566.7	159340	153973
206.455	178.135	1198.05	1311.62		3855.2	0.61895	0.73387	0.70264		1126	11666.7	159400	154427
207.894	178.869	1196.75	1310.68		3853.27	0.61906	0.73417	0.70276		1125	12133.3	159793	154713
209.332	180.066	1195.73	1309.8		3851.34	0.61918	0.73436	0.70284		1124	13500	159533	155187
210.771	181.725	1194.98	1309		3849.41	0.61927	0.73449	0.70288		1123	11866.7	160213	155413
212.21	182.276	1194.42	1308.33		3847.49	0.6193	0.73461	0.70289		1122	13400	160240	155413
213.648	183.077	1194.04	1307.74		3845.56	0.61933	0.73474	0.70291		1121	11866.7	160427	155507
215.087	184.041	1193.96	1307.2		3843.63	0.61943	0.73469	0.70292		1120	11433.3	160247	155407
216.525	184.961	1194.15	1306.68		3841.7	0.61964	0.73449	0.70289		1119	10533.3	160687	155453
217.964	185.807	1194.12	1306.17		3839.77	0.61987	0.73446	0.70289		1118	12233.3	160507	155573
219.402	186.335	1194.29	1305.7		3837.84	0.62002	0.7348	0.70297		1117	11800	161200	155673
220.841	186.74	1194.84	1305.3		3835.91	0.62008	0.73527	0.70308		1116	12000	161627	155587
222.28	186.971	1195.5	1305.03		3833.99	0.6201	0.73558	0.70316		1115	12633.3	160733	156260
223.718	186.993	1196.05	1304.95		3832.06	0.62016	0.73566	0.70318		1114	12666.7	160607	155867
225.157	187.053	1196.82	1305.05		3830.13	0.62029	0.73564	0.70318		1113	12533.3	160920	155093
226.595	186.909	1197.81	1305		3828.2	0.62047	0.73558	0.70316		1112	12266.7	160680	155960
228.034	186.487	1198.76	1304.7		3826.27	0.62069	0.7355	0.7031		1111	12033.3	161767	156240
229.473	185.838	1199.88	1304.33		3824.34	0.6209	0.73557	0.70307		1110	12466.7	161700	157127
230.911	185.049	1201.3	1304.06		3822.41	0.62107	0.7359	0.70314		1109	12166.7	161447	156720
232.35	184.092	1201.15	1303.77		3820.49	0.62118	0.73629	0.70325		1108	14033.3	161707	156733
233.788	183.022	1200.15	1303.5		3818.56	0.62128	0.73655	0.70333		1107	14300	162193	157240
235.227	181.953	1198.55	1303.25		3816.63	0.62137	0.73672	0.70339		1106	12166.7	162093	157213
236.665	180.979	1196.51	1303.05		3814.7	0.62144	0.73685	0.70344		1105	12466.7	161907	156840
238.104	180.165	1194.17	1302.95		3812.77	0.62152	0.73688	0.70348		1104	12666.7	161953	156713
239.543	179.364	1191.49	1302.86		3810.84	0.62167	0.7368	0.70349		1103	12066.7	162367	157500
240.981	178.669	1189.02	1302.69		3808.91	0.62188	0.73676	0.70351		1102	9700	162053	157433
242.42	177.997	1187.21	1302.33		3806.99	0.62209	0.73686	0.70357		1101	12366.7	162813	157047
243.858	177.323	1185.5	1301.81		3805.06	0.62228	0.73706	0.70363		1100	14033.3	162493	157267
245.297	176.649	1183	1301.21		3803.13	0.62243	0.73732	0.7037		1099	14400	162367	156753
246.736	176.077	1181.74	1300.55		3801.2	0.6225	0.73766	0.70377		1098	13066.7	162627	157793
248.174	175.666	1180.15	1299.87		3799.27	0.62249	0.738	0.70382		1097	13266.7	162987	158167
249.613	175.427	1178.6	1299.12		3797.34	0.62246	0.7382	0.70385		1096	12400	162873	157473
251.051	175.367	1177.43	1298.24		3795.41	0.62249	0.73822	0.70386		1095	11666.7	163127	157273
252.49	175.488	1176.92	1297.22		3793.49	0.62256	0.73819	0.70387		1094	13700	163720	157927
253.928	175.848	1177.04	1296.95		3791.56	0.62266	0.73814	0.70386		1093	12333.3	164040	158693
255.367	176.431	1177.62	1296.97		3789.63	0.62282	0.73803	0.70382		1092	14200	162387	158933
256.806	177.424	1178.8	1297.16		3787.7	0.62304	0.73801	0.70381		1091	12766.7	162020	158627
258.244	178.823	1180.53	1297.49		3785.77	0.62322	0.73814	0.70385		1090	13300	163407	158740
259.683	180.492	1182.63	1298.01		3783.84	0.62334	0.73831	0.70389		1089	15866.7	163400	159087
261.121	182.422	1185.02	1298.76		3781.91	0.62345	0.73845	0.70393		1088	14800	163640	159233
262.56	184.439	1187.07	1299.79		3779.99	0.62358	0.73855	0.70396		1087	12833.3	163720	158647
263.999	186.34	1189.12	1300.93		3778.06	0.62372	0.73864	0.70399		1086	13533.3	163293	158780
265.437	188.084	1191.14	1302.08		3776.13	0.62383	0.73874	0.70402		1085	14500	164020	159413
266.876	189.739	1192.85	1303.15		3774.2	0.62391	0.73889	0.70404		1084	15500	163987	159347
268.314	191.186	1194.11	1304.01		3772.27	0.62395	0.73906	0.70407		1083	14766.7	164693	159567
269.753	192.485	1195.34	1304.9		3770.34	0.624	0.73917	0.70406		1082	15800	165587	159227
271.191	193.643	1196.29	1305.83		3768.41	0.62405	0.73922	0.70402		1081	15500	164973	159413
272.63	194.693	1197.01	1306.89		3766.49	0.62408	0.73933	0.70398		1080	15933.3	164493	159647
274.069	195.677	1197.73	1308.21		3764.56	0.62408	0.73948	0.70396		1079	14500	165407	160313
275.507	196.316	1199.33	1309.42		3762.63	0.6241	0.7395	0.7039		1078	12300	164213	160933
276.946	196.834	1200.88	1310.29		3760.7	0.62416	0.73941	0.70381		1077	14466.7	164460	160653
278.384	197.14	1202.82	1310.99		3758.77	0.62424	0.73935	0.70372		1076	15400	165193	160527
279.823	197.27	1204.71	1311.62		3756.84	0.6243	0.73934	0.70361		1075	13700	164527	161033
281.262	197.35	1205.53	1312.23		3754.91	0.62433	0.7393	0.70346		1074	14233.3	164587	160987
282.7	197.439	1205.54	1312.65		3752.99	0.62427	0.73937	0.70331		1073	14400	164600	161373
284.139	197.568	1205.39	1313.06		3751.06	0.62413	0.73965	0.70324		1072	16966.7	165520	160693
285.577	197.78	1204.85	1313.46		3749.13	0.62403	0.74	0.70326		1071	14966.7	165573	160787
287.016	198.074	1203.92	1313.87		3747.2	0.62403	0.74023	0.70333		1070	15533.3	165887	161167
288.454	198.413	1202.84	1314.3		3745.27	0.62408	0.74034	0.70341		1069	15366.7	166027	161560
289.893	198.729	1202.25	1314.86		3743.34	0.62416	0.74048	0.70353		1068	16266.7	167120	161320
291.332	199.153	1202.17	1315.4		3741.42	0.62433	0.7407	0.70374		1067	15900	166700	162347
292.77	199.716	1202.13	1315.95		3739.49	0.62459	0.74096	0.70402		1066	15133.3	166033	161987
294.209	200.395	1202.08	1316.52		3737.56	0.62486	0.74119	0.70427		1065	15133.3	166160	161827
295.647	201.132	1202.16	1317.05		3735.63	0.625	0.74135	0.70442		1064	16166.7	166593	161247
297.086	201.751	1201.96	1317.39		3733.7	0.62501	0.74131	0.70441		1063	14166.7	166940	161580
298.525	202.217	1201.62	1317.31		3731.77	0.62492	0.74115	0.70427		1062	14800	166393	161913
299.963	202.525	1201.46	1316.74		3729.84	0.62475	0.74113	0.70412		1061	16100	166780	161840
301.402	202.658	1201.42	1315.91		3727.92	0.62452	0.74125	0.70401		1060	18066.7	167533	161913
302.84	202.58	1201.38	1315.23		3725.99	0.6243	0.74126	0.7039		1059	15233.3	167060	162140
304.279	202.107	1202.29	1315		3724.06	0.62419	0.74104	0.70374		1058	16033.3	167627	162653
305.717	201.119	1203.08	1315.12		3722.13	0.62421	0.74069	0.70357		1057	15766.7	167567	162293
307.156	200.045	1204.63	1315.41		3720.2	0.62437	0.74052	0.70352		1056	15433.3	167387	162747
308.595	198.961	1206.77	1315.82		3718.27	0.62459	0.74071	0.70365		1055	16066.7	166967	162233
310.033	197.837	1208.96	1316.31		3716.34	0.62481	0.7411	0.70386		1054	16700	166700	162167
311.472	196.857	1210.99	1316.61		3714.42	0.62501	0.74141	0.70407		1053	16866.7	166927	162860
312.91	196.332	1212.58	1316.81		3712.49	0.62519	0.74158	0.70423		1052	15733.3	167360	162340
314.349	196.067	1213.77	1316.75		3710.56	0.62536	0.74173	0.70438		1051	17800	168013	162773
315.788	196.056	1214.52	1316.47		3708.63	0.62545	0.74194	0.70452		1050	18900	167987	162780
317.226	196.312	1214.77	1316.08		3706.7	0.62543	0.74219	0.70465		1049	17200	168007	162833
318.665	196.743	1214.62	1315.62		3704.77	0.62527	0.74236	0.70473		1048	17833.3	168467	163287
320.103	197.445	1214.24	1315.25		3702.84	0.62503	0.74227	0.7047		1047	15800	168833	164180
321.542	198.373	1213.96	1315.02		3700.92	0.62483	0.74186	0.70457		1046	15700	167780	163280
322.98	199.559	1213.77	1314.91		3698.99	0.62477	0.74134	0.70443		1045	15333.3	167273	163580
324.419	201.022	1213.6	1314.9		3697.06	0.62476	0.74106	0.70441		1044	17766.7	167847	162753
325.858	202.733	1213.39	1314.99		3695.13	0.62468	0.74109	0.70449		1043	16266.7	168120	163580
327.296	204.67	1213.29	1315.08		3693.2	0.62449	0.74123	0.7046		1042	17400	169347	163533
328.735	206.576	1213.24	1315.24		3691.27	0.62426	0.7413	0.7047		1041	18066.7	168807	163747
330.173	208.408	1213.18	1315.45		3689.34	0.62402	0.74125	0.70476		1040	18866.7	168613	163740
331.612	210.141	1213.06	1315.66		3687.42	0.62379	0.74104	0.70475		1039	20133.3	168147	164173
333.051	211.703	1212.89	1315.89		3685.49	0.62351	0.74071	0.70469		1038	16500	168900	163647
334.489	212.886	1213.32	1316.17		3683.56	0.62312	0.74037	0.70462		1037	17266.7	169307	163107
335.928	213.632	1213.67	1316.48		3681.63	0.62265	0.73994	0.70451		1036	16733.3	169387	164060
337.366	213.781	1214.23	1316.79		3679.7	0.62214	0.73933	0.70432		1035	17700	169420	163900
338.805	213.132	1215.07	1317.17		3677.77	0.6216	0.73867	0.70411		1034	17500	169547	163780
340.243	211.39	1215.69	1317.86		3675.84	0.621	0.73816	0.70398		1033	17300	169987	163820
341.682	210.978	1215.14	1318.33		3673.92	0.62029	0.73782	0.70395		1032	16733.3	169480	163760
343.121	210.614	1214.74	1318.48		3671.99	0.61941	0.73744	0.70393		1031	16900	169713	164893
344.559	210.256	1214.39	1318.42		3670.06	0.6184	0.73684	0.70387		1030	17966.7	169800	165020
345.998	209.977	1213.91	1318.23		3668.13	0.61734	0.73595	0.70376		1029	17900	170160	164660
347.436	209.923	1213.1	1318		3666.2	0.61629	0.73482	0.70362		1028	19466.7	170273	164553
348.875	210.011	1212.93	1317.69		3664.27	0.61521	0.73349	0.70346		1027	18500	170660	164527
350.314	210.593	1213.16	1317.4		3662.34	0.6141	0.732	0.70327		1026	19700	170753	164553
351.752	211.501	1213.26	1317.17		3660.42	0.61299	0.73041	0.70303		1025	17266.7	171107	165153
353.191	212.566	1213.15	1316.98		3658.49	0.61187	0.72875	0.70275		1024	19500	170747	165193
354.629	213.608	1213.12	1316.83		3656.56	0.61063	0.72718	0.70245		1023	19633.3	170660	164927
356.068	214.37	1212.98	1316.69		3654.63	0.60915	0.72579	0.70218		1022	17166.7	172533	165253
357.506	215.002	1212.82	1316.55		3652.7	0.60746	0.72443	0.70193		1021	18866.7	172720	166087
358.945	215.561	1213.18	1316.4		3650.77	0.60569	0.723	0.70168		1020	18933.3	172533	166193
360.384	216.023	1213.52	1316.22		3648.84	0.60389	0.72148	0.70147		1019	18700	172500	166100
361.822	216.344	1213.1	1315.98		3646.92	0.60208	0.71988	0.70129		1018	19733.3	172667	166780
363.261	216.52	1212.53	1315.71		3644.99	0.60029	0.71819	0.70115		1017	19133.3	172493	166980
364.699	216.495	1211.84	1315.44		3643.06	0.59852	0.71649	0.70102		1016	19700	172560	166627
366.138	216.361	1211.21	1315.26		3641.13	0.59683	0.7147	0.70086		1015	19200	173100	167073
367.577	215.976	1211	1315.21		3639.2	0.59529	0.71269	0.70059		1014	18733.3	173460	167187
369.015	215.288	1211.31	1315.24		3637.27	0.59383	0.71059	0.70025		1013	19833.3	173273	167607
370.454	214.593	1211.32	1315.25		3635.34	0.59229	0.70869	0.69992		1012	20566.7	173253	167567
371.892	213.98	1211.53	1315.27		3633.42	0.5906	0.70701	0.69963		1011	17966.7	174160	167727
373.331	213.514	1210.59	1315.5		3631.49	0.58886	0.70538	0.69934		1010	20166.7	174313	167700
374.769	213.227	1208.24	1315.78		3629.56	0.58719	0.70372	0.69908		1009	20066.7	173473	167460
376.208	213.147	1205.32	1315.98		3627.63	0.5856	0.70211	0.69885		1008	19266.7	173347	168240
377.647	213.322	1204.12	1315.99		3625.7	0.58404	0.70058	0.69865		1007	18666.7	173540	168020
379.085	213.574	1204.41	1315.87		3623.77	0.58248	0.69908	0.69843		1006	19266.7	174060	166413
380.524	214.213	1204.84	1315.74		3621.84	0.58092	0.69753	0.69817		1005	21700	173813	167120
381.962	215.047	1205.62	1315.65		3619.92	0.57944	0.69592	0.69787		1004	21100	174760	167940
383.401	215.987	1206.8	1315.62		3617.99	0.57806	0.69426	0.69752		1003	20466.7	174547	167447
384.84	217.041	1208.28	1315.67		3616.06	0.57672	0.69264	0.69713		1002	20033.3	174953	169220
386.278	218.089	1210.07	1315.82		3614.13	0.57533	0.69118	0.69677		1001	19866.7	175573	169027
387.717	219.035	1211.69	1316.1		3612.2	0.57392	0.68986	0.69647		1000	21700	177113	169647
389.155	219.798	1213.66	1316.45		3610.27	0.57262	0.68855	0.69624		999	21433.3	176200	169627
390.594	220.367	1216.02	1316.86		3608.34	0.57148	0.68724	0.69604		998	21933.3	176820	170773
392.032	220.797	1218.5	1317.36		3606.42	0.57048	0.68596	0.69586		997	22633.3	177480	171247
393.471	221.266	1220.67	1318.07		3604.49	0.56955	0.68478	0.69569		996	24200	177680	170540
394.91	221.688	1222.78	1318.8		3602.56	0.56864	0.68368	0.69552		995	23100	177633	171447
396.348	221.936	1224.38	1319.44		3600.63	0.56775	0.6826	0.69533		994	20800	177220	170127
397.787	222.065	1225.61	1320.2		3598.7	0.5669	0.68145	0.69508		993	19833.3	177287	169840
399.225	222.165	1226.91	1321.32		3596.77	0.56605	0.68029	0.69475		992	21766.7	176713	169427
400.664	222.311	1229.08	1322.71		3594.84	0.56518	0.67922	0.69443		991	20400	176380	168993
402.103	222.316	1231.5	1324.71		3592.92	0.56431	0.6783	0.69417		990	20733.3	175933	168953
403.541	222.598	1233.43	1326.22		3590.99	0.56349	0.67745	0.69399		989	19800	175227	168747
404.98	223.302	1235.15	1327.36		3589.06	0.56274	0.67661	0.69386		988	19400	174633	167373
406.418	224.328	1236.87	1328.32		3587.13	0.56208	0.67581	0.69378		987	18733.3	173300	166747
407.857	225.337	1238.63	1329.18		3585.2	0.56151	0.67505	0.69372		986	15900	173827	166673
409.295	226.365	1239.99	1330.09		3583.27	0.56096	0.67434	0.69366		985	17166.7	174533	165953
410.734	227.423	1241.27	1331.02		3581.34	0.56043	0.67364	0.69359		984	16566.7	173740	165973
412.173	228.56	1241.89	1332		3579.42	0.55991	0.67289	0.69348		983	15966.7	173033	165967
413.611	229.764	1242.21	1333.1		3577.49	0.55938	0.67201	0.69325		982	17366.7	173327	165747
415.05	231.012	1242.9	1334.34		3575.56	0.55876	0.67102	0.69286		981	17500	174767	166587
416.488	232.394	1243.07	1335.76		3573.63	0.55804	0.67008	0.69242		980	17300	175713	167107
417.927	233.795	1243.37	1337.33		3571.7	0.55729	0.66925	0.69206		979	20300	177320	167540
419.366	235.134	1243.87	1338.88		3569.77	0.5566	0.6685	0.6918		978	21433.3	178200	168520
420.804	236.369	1244.39	1341.09		3567.84	0.55597	0.66781	0.6916		977	23466.7	180280	170067
422.243	237.486	1244.82	1344.38		3565.92	0.55542	0.66713	0.69143		976	25566.7	181660	171967
423.681	238.508	1245.34	1348.18		3563.99	0.55493	0.66648	0.69131		975	24400	183040	173947
425.12	239.012	1247.11	1352.67		3562.06	0.5545	0.66588	0.69123		974	26033.3	182907	175187
426.558	239.38	1248.48	1357.65		3560.13	0.55412	0.66532	0.69118		973	25800	181960	174407
427.997	239.652	1250.08	1363.68		3558.2	0.55377	0.66471	0.69111		972	26633.3	181320	173247
429.436	239.86	1252.22	1371.13		3556.27	0.55342	0.66397	0.69099		971	25500	178113	171193
430.874	240.041	1254.81	1379.97		3554.34	0.55303	0.66316	0.69083		970	24200	176900	170773
432.313	240.444	1257.84	1388		3552.42	0.55259	0.66241	0.6907		969	23066.7	176367	169113
433.751	241.217	1261.41	1396.42		3550.49	0.55212	0.66175	0.6906		968	18500	173980	167140
435.19	242.041	1265.12	1404.47		3548.56	0.55169	0.66113	0.69052		967	19300	172393	165367
436.629	242.826	1268.59	1411.56		3546.63	0.55129	0.66051	0.69045		966	15200	171260	163993
438.067	243.565	1271.66	1417.24		3544.7	0.55093	0.65993	0.69038		965	13400	169547	162260
439.506	244.215	1274.78	1421.08		3542.77	0.55059	0.65935	0.69028		964	12833.3	167067	160947
440.944	244.818	1278.89	1421.87		3540.84	0.55026	0.65877	0.69014		963	8500	165907	159340
442.383	245.321	1280.49	1416.21		3538.92	0.54994	0.6582	0.69		962	7833.33	163827	158633
443.821	245.663	1280.31	1408.41		3536.99	0.54964	0.65764	0.68986		961	8800	161787	157880
445.26	245.833	1279.21	1401.52		3535.06	0.54931	0.65703	0.6897		960	5733.33	161193	156953
446.699	245.886	1277.4	1395.07		3533.13	0.54897	0.65637	0.68953		959	3066.67	162240	156667
448.137	245.825	1275.16	1389.09		3531.2	0.54862	0.65572	0.68938		958	3366.67	161927	156807
449.576	245.604	1271.42	1382.86		3529.27	0.54828	0.65513	0.68928		957	3733.33	161607	155553
451.014	245.211	1266.11	1377.27		3527.34	0.54794	0.65457	0.68919		956	4200	161533	155380
452.453	244.633	1260.42	1372.4		3525.42	0.5476	0.654	0.68909		955	3300	161713	155893
453.892	243.849	1255.64	1367.88		3523.49	0.54728	0.65343	0.68902		954	533.333	161367	156333
455.33	242.747	1249.56	1363.45		3521.56	0.547	0.65287	0.68897		953	2000	161413	156080
456.769	241.476	1241.87	1360.64		3519.63	0.54673	0.65229	0.6889		952	2500	161233	155713
458.207	240.109	1236.85	1357.54		3517.7	0.54643	0.65171	0.68881		951	2500	161467	155653
459.646	238.726	1235.37	1354.18		3515.77	0.54612	0.65113	0.68872		950	3033.33	160967	155847
461.084	237.401	1236.65	1350.84		3513.84	0.54582	0.65052	0.68862		949	3233.33	161280	156307
462.523	236.197	1238.34	1347.59		3511.92	0.54549	0.64988	0.6885		948	3033.33	161073	155847
463.962	235.383	1241.54	1344.83		3509.99	0.54514	0.64923	0.68838		947	2666.67	161060	156033
465.4	234.682	1245.3	1342.3		3508.06	0.54478	0.6486	0.68828		946	3166.67	160973	155933
466.839	234.254	1247.95	1339.93		3506.13	0.54444	0.64798	0.68822		945	2500	161187	155700
468.277	234.082	1249.17	1337.7		3504.2	0.54413	0.64738	0.68817		944	4733.33	160820	155360
469.716	234.026	1249.65	1335.57		3502.27	0.54383	0.64679	0.68813		943	2566.67	161233	156333
471.155	233.974	1250.18	1333.37		3500.34	0.54355	0.64619	0.6881		942	3866.67	161753	155720
472.593	233.928	1249.95	1331.53		3498.42	0.54328	0.6456	0.68809		941	1733.33	160947	156460
474.032	233.843	1249.34	1329.97		3496.49	0.543	0.64501	0.68805		940	2500	161140	156993
475.47	233.701	1248.04	1328.82		3494.56	0.54268	0.64445	0.68795		939	3300	161113	155747
476.909	233.437	1246.04	1328.13		3492.63	0.54236	0.64391	0.6878		938	2833.33	160920	156280
478.347	232.881	1244.15	1327.79		3490.7	0.54207	0.64338	0.68765		937	2100	161693	156207
479.786	232.439	1243.28	1327.83		3488.77	0.5418	0.64286	0.68755		936	666.667	160800	156153
481.225	231.971	1242.33	1328.07		3486.84	0.54155	0.64235	0.68747		935	3366.67	161220	156193
482.663	231.473	1241.36	1328.38		3484.92	0.5413	0.64186	0.68738		934	2766.67	161753	155840
484.102	230.94	1240.39	1328.82		3482.99	0.54107	0.64139	0.68727		933	1900	161393	155533
485.54	230.383	1239.34	1329.51		3481.06	0.54083	0.64092	0.68718		932	1700	161767	155713
486.979	229.865	1237.89	1330.31		3479.13	0.5406	0.64046	0.68712		931	4133.33	161467	156180
488.418	229.427	1236.51	1331.2		3477.2	0.5404	0.64	0.68712		930	3900	160933	155713
489.856	229.07	1235.05	1332.12		3475.27	0.54024	0.63957	0.68716		929	4200	161253	155933
491.295	228.803	1234.19	1332.98		3473.34	0.54009	0.63917	0.6872		928	2566.67	161893	156147
492.733	228.626	1234.11	1333.81		3471.42	0.53992	0.63878	0.68721		927	3866.67	161733	156307
494.172	228.529	1234.16	1334.69		3469.49	0.53975	0.63842	0.6872		926	2066.67	161587	156453
495.61	228.512	1234.64	1335.51		3467.56	0.53961	0.63807	0.68721		925	2933.33	161180	155953
497.049	228.468	1235.28	1336.27		3465.63	0.53948	0.63775	0.68722		924	1166.67	160987	156507
498.488	228.558	1236.07	1336.9		3463.7	0.53934	0.63745	0.6872		923	2466.67	161127	155873
499.926	228.764	1236.91	1337.36		3461.77	0.5392	0.63717	0.68715		922	4000	160820	155833
501.365	228.995	1237.78	1337.61		3459.84	0.53905	0.63691	0.6871		921	3400	161187	155833
502.803	229.242	1239.11	1337.54		3457.92	0.53892	0.63665	0.68705		920	4100	160620	155767
504.242	229.581	1240.37	1337.59		3455.99	0.53885	0.6364	0.68705		919	3833.33	160647	156060
505.681	229.834	1241.45	1337.07		3454.06	0.53883	0.63617	0.6871		918	3266.67	159973	155607
507.119	229.874	1242.75	1336.53		3452.13	0.53884	0.63598	0.68718		917	2333.33	160240	155753
508.558	229.63	1244.15	1336.26		3450.2	0.53884	0.63581	0.68724		916	3166.67	160293	155600
509.996	229.117	1245.07	1336.17		3448.27	0.53883	0.63565	0.6873		915	1966.67	161087	155520
511.435	228.647	1246.07	1336.15		3446.34	0.53885	0.6355	0.68739		914	5200	160360	156453
512.873	228.326	1246.64	1336.1		3444.42	0.5389	0.63538	0.68755		913	2866.67	160713	156153
514.312	228.055	1246.84	1336.05		3442.49	0.53897	0.63528	0.68773		912	2566.67	160280	155733
515.751	227.818	1246.74	1336.02		3440.56	0.53907	0.6352	0.68793		911	3866.67	161047	155460
517.189	227.643	1246.39	1336.07		3438.63	0.53918	0.63513	0.68814		910	2900	160140	155960
518.628	227.593	1245.71	1336.22		3436.7	0.53928	0.63505	0.68831		909	3833.33	160507	155320
520.066	227.449	1244.68	1336.5		3434.77	0.53936	0.63495	0.68844		908	3366.67	160240	155660
521.505	227.169	1243.96	1336.92		3432.84	0.53941	0.63485	0.6885		907	3833.33	160827	156000
522.944	226.809	1243.2	1337.38		3430.92	0.53944	0.63477	0.68852		906	3100	160247	155380
524.382	226.407	1242.63	1337.88		3428.99	0.53945	0.63471	0.6885		905	2766.67	160440	155827
525.821	225.988	1242.66	1338.43		3427.06	0.53944	0.63467	0.68844		904	2333.33	160060	156133
527.259	225.574	1242.61	1338.98		3425.13	0.53943	0.63462	0.68838		903	5200	160400	155447
528.698	225.186	1242.77	1339.34		3423.2	0.53947	0.63458	0.68839		902	5500	159947	156087
530.136	224.843	1243.25	1339.5		3421.27	0.53955	0.63454	0.68846		901	4966.67	160253	155687
531.575	224.436	1243.6	1339.55		3419.34	0.53966	0.6345	0.68856		900	4100	160280	155500
533.014	223.965	1243.6	1339.5		3417.42	0.5398	0.63445	0.68869		899	3066.67	160847	155480
534.452	223.569	1243.46	1339.33		3415.49	0.53996	0.63442	0.68881		898	4266.67	160613	155827
535.891	223.011	1243.69	1338.85		3413.56	0.54011	0.63441	0.68892		897	4600	160313	156200
537.329	222.309	1244.58	1337.93		3411.63	0.54028	0.63442	0.68901		896	3233.33	160107	156107
538.768	221.482	1245.37	1336.84		3409.7	0.5405	0.63444	0.68914		895	4966.67	159947	155573
540.207	220.599	1245.94	1335.6		3407.77	0.54076	0.63448	0.68929		894	5033.33	160240	155093
541.645	219.739	1246.51	1334.19		3405.84	0.541	0.63455	0.68942		893	2833.33	160580	155207
543.084	218.94	1247.57	1332.76		3403.92	0.54121	0.63463	0.68951		892	2766.67	159547	155060
544.522	218.427	1247.77	1331.55		3401.99	0.54142	0.6347	0.68959		891	3333.33	159607	155040
545.961	218.324	1247.65	1330.44		3400.06	0.54166	0.63476	0.68969		890	2666.67	159440	155180
547.399	218.484	1247.78	1329.65		3398.13	0.5419	0.63485	0.6898		889	4733.33	159840	155300
548.838	218.846	1248.08	1329.2		3396.2	0.54214	0.63496	0.68988		888	3700	159907	155427
550.277	219.35	1248.28	1328.97		3394.27	0.54236	0.63508	0.68991		887	4633.33	160220	154953
551.715	219.707	1248.83	1328.84		3392.34	0.54256	0.63524	0.68989		886	3566.67	159867	155380
553.154	219.959	1248.61	1328.47		3390.42	0.54278	0.63543	0.68986		885	3133.33	159753	155640
554.592	220.265	1248.3	1328.29		3388.49	0.54303	0.63563	0.68989		884	3800	159813	154873
556.031	220.734	1248.26	1328.58		3386.56	0.54333	0.63581	0.68995		883	4200	159233	155140
557.47	221.565	1248.49	1329.53		3384.63	0.54359	0.63597	0.68999		882	2466.67	159633	155427
558.908	222.985	1248.79	1331.14		3382.7	0.54383	0.63617	0.69		881	3800	158873	154373
560.347	224.94	1249.91	1333.01		3380.77	0.54408	0.6364	0.69001		880	3533.33	158453	155113
561.785	226.895	1249.89	1335.1		3378.84	0.54436	0.63661	0.69007		879	3966.67	158113	154920
563.224	228.844	1249.9	1337.34		3376.92	0.54471	0.63683	0.69021		878	3833.33	159253	155400
564.662	230.495	1250.11	1339.47		3374.99	0.54508	0.63709	0.69036		877	3466.67	158340	154507
566.101	231.704	1250.29	1341.19		3373.06	0.54545	0.63736	0.6905		876	4633.33	158633	154667
567.54	232.619	1249.93	1342.3		3371.13	0.54576	0.63762	0.69057		875	4866.67	158193	154713
568.978	233.474	1249.03	1342.8		3369.2	0.54604	0.63786	0.69062		874	3900	158433	154407
570.417	234.587	1248.68	1342.9		3367.27	0.54628	0.63811	0.69066		873	4733.33	158427	154213
571.855	235.058	1248.85	1342.45		3365.34	0.54651	0.63836	0.69067		872	3533.33	158053	155000
573.294	234.989	1249.39	1341.89		3363.42	0.5467	0.63863	0.69064		871	3766.67	158133	155313
574.733	234.644	1249.9	1341.43		3361.49	0.54689	0.63892	0.69059		870	4166.67	158413	155220
576.171	233.919	1249.74	1340.47		3359.56	0.54714	0.63923	0.69057		869	5900	158387	154673
577.61	233.412	1249.25	1338.79		3357.63	0.54745	0.63958	0.6906		868	5433.33	158053	154560
579.048	232.88	1248.35	1336.24		3355.7	0.54779	0.63991	0.69066		867	5000	157720	154367
580.487	232.292	1246.98	1333.82		3353.77	0.54816	0.64022	0.69073		866	3700	157700	153927
581.925	231.748	1245.57	1331.67		3351.85	0.54856	0.64053	0.69082		865	4066.67	157687	153807
583.364	231.342	1244.68	1329.54		3349.92	0.54898	0.64085	0.69092		864	2866.67	157367	154280
584.803	230.992	1244.59	1327.46		3347.99	0.5494	0.64118	0.69104		863	2600	158093	153673
586.241	230.928	1244.23	1325.52		3346.06	0.54982	0.64151	0.69118		862	4733.33	157747	154107
587.68	230.808	1244.34	1323.68		3344.13	0.55022	0.64184	0.69131		861	3333.33	157333	153947
589.118	230.655	1245.08	1321.91		3342.2	0.55062	0.6422	0.69143		860	5066.67	157400	153847
590.557	230.504	1246.02	1320.23		3340.27	0.55098	0.64257	0.69152		859	4266.67	157487	154340
591.996	230.381	1246.5	1318.66		3338.35	0.55134	0.64293	0.6916		858	4166.67	156480	153853
593.434	230.32	1246.19	1317.2		3336.42	0.55173	0.64329	0.69171		857	3133.33	157847	153927
594.873	230.436	1247.31	1316.25		3334.49	0.55213	0.64366	0.69183		856	2533.33	157593	155060
596.311	230.714	1248.91	1315.54		3332.56	0.55252	0.64403	0.69194		855	4200	156840	154720
597.75	231.107	1250.97	1315.01		3330.63	0.5529	0.64442	0.69203		854	4866.67	157140	154513
599.188	231.59	1253.22	1314.56		3328.7	0.55331	0.64483	0.69213		853	5233.33	157340	154153
600.627	232.149	1255.33	1314.16		3326.77	0.55375	0.64526	0.69226		852	4900	157053	154080
602.066	232.71	1257.49	1313.98		3324.85	0.55421	0.64572	0.69241		851	4266.67	156907	153407
603.504	233.291	1259.08	1313.95		3322.92	0.55464	0.64617	0.69254		850	5033.33	156927	153800
604.943	233.898	1260.98	1314.17		3320.99	0.55504	0.6466	0.69265		849	4033.33	157133	153653
606.381	234.516	1262.8	1314.54		3319.06	0.55542	0.64702	0.69276		848	4233.33	157133	153600
607.82	235.174	1264.21	1314.97		3317.13	0.55583	0.64743	0.69288		847	5333.33	157047	154047
609.259	235.927	1265.07	1315.3		3315.2	0.55627	0.64787	0.69303		846	3900	157020	153520
610.697	236.681	1265.1	1315.41		3313.27	0.55675	0.64831	0.69323		845	4400	157107	153620
612.136	237.366	1264.06	1315.28		3311.35	0.55725	0.64876	0.69348		844	3400	156807	153807
613.574	238.025	1262.22	1315		3309.42	0.55771	0.64921	0.69371		843	3500	156953	154120
615.013	238.608	1259.87	1314.57		3307.49	0.55812	0.64964	0.69388		842	4600	156407	153807
616.451	239.042	1257.23	1314.03		3305.56	0.5585	0.65006	0.69401		841	5400	156333	153167
617.89	239.279	1254.45	1313.43		3303.63	0.55889	0.65047	0.69414		840	5166.67	156353	153867
619.329	239.412	1251.91	1312.75		3301.7	0.55927	0.65087	0.69427		839	5066.67	156420	153807
620.767	239.521	1248.49	1312.1		3299.77	0.55962	0.65125	0.69437		838	4433.33	156580	153827
622.206	239.593	1245.09	1311.55		3297.85	0.55994	0.65162	0.69445		837	4400	156313	153207
623.644	239.558	1241.95	1311.16		3295.92	0.56027	0.65199	0.69454		836	4666.67	156053	153233
625.083	239.544	1239.11	1311.09		3293.99	0.56062	0.65237	0.69467		835	3733.33	156333	153467
626.522	239.825	1236.61	1311.5		3292.06	0.56098	0.65276	0.69481		834	5533.33	156133	152847
627.96	240.197	1235.07	1312.06		3290.13	0.56129	0.65314	0.69492		833	5733.33	155627	152480
629.399	241.08	1234.39	1312.45		3288.2	0.56155	0.65348	0.69499		832	4900	155140	152880
630.837	241.853	1233.27	1312.77		3286.27	0.56178	0.65379	0.69503		831	3733.33	154700	153247
632.276	242.638	1232.11	1313.02		3284.35	0.56199	0.65409	0.69505		830	3233.33	155767	153333
633.714	243.495	1231.18	1313.21		3282.42	0.56223	0.6544	0.6951		829	4766.67	155167	153287
635.153	244.293	1230.38	1313.38		3280.49	0.56256	0.65476	0.69523		828	4833.33	154753	152927
636.592	245.062	1229.83	1313.53		3278.56	0.56298	0.65515	0.69542		827	6633.33	154820	153187
638.03	245.713	1229.95	1313.65		3276.63	0.56341	0.65554	0.69562		826	4166.67	154800	152727
639.469	246.18	1230.37	1313.71		3274.7	0.56381	0.65592	0.6958		825	5733.33	153987	152600
640.907	246.44	1230.78	1313.72		3272.77	0.56417	0.65628	0.69596		824	3200	154553	152060
642.346	246.396	1231.25	1313.68		3270.85	0.56449	0.65661	0.69609		823	2800	154367	152393
643.785	245.937	1232.17	1313.57		3268.92	0.56476	0.65689	0.69617		822	3200	154260	152667
645.223	245.327	1233.32	1313.45		3266.99	0.56498	0.65715	0.6962		821	5033.33	154867	152327
646.662	244.539	1234.35	1313.37		3265.06	0.56517	0.65741	0.69623		820	6533.33	154653	152233
648.1	243.674	1235.03	1313.31		3263.13	0.56537	0.65769	0.69628		819	6933.33	154427	152487
649.539	242.779	1235.68	1313.13		3261.2	0.56558	0.65796	0.69633		818	5066.67	153907	152887
650.977	241.889	1236.19	1312.72		3259.27	0.5658	0.65825	0.69637		817	4900	154313	152760
652.416	241.052	1236.12	1312.03		3257.35	0.56608	0.65857	0.69647		816	5400	154287	152513
653.855	240.507	1235.96	1311.31		3255.42	0.56642	0.65891	0.69663		815	4200	153947	151987
655.293	240.017	1235.75	1310.65		3253.49	0.56677	0.65922	0.69679		814	4200	154273	151940
656.732	239.686	1236.25	1310.05		3251.56	0.56708	0.65951	0.69692		813	5266.67	154327	151947
658.17	239.485	1236.74	1309.52		3249.63	0.56736	0.65979	0.697		812	4966.67	154000	152527
659.609	239.371	1237.14	1309.08		3247.7	0.56762	0.66008	0.69708		811	5133.33	154127	152560
661.048	239.336	1237.79	1308.75		3245.77	0.56787	0.66036	0.69715		810	5466.67	153933	152447
662.486	239.531	1237.72	1308.49		3243.85	0.56814	0.66064	0.69724		809	5100	154307	152387
663.925	239.916	1237.12	1308.51		3241.92	0.56844	0.66096	0.69735		808	4033.33	153893	152100
665.363	240.38	1235.63	1308.71		3239.99	0.56875	0.66129	0.69745		807	4200	153927	152020
666.802	240.946	1233.7	1309.09		3238.06	0.56905	0.66159	0.69753		806	4833.33	154387	151753
668.24	241.568	1231.53	1309.6		3236.13	0.56935	0.66188	0.6976		805	5300	153920	152160
669.679	242.178	1229.14	1310.22		3234.2	0.56966	0.66218	0.69768		804	5600	153847	151853
671.118	242.83	1226.98	1310.95		3232.27	0.56998	0.6625	0.69776		803	5333.33	153733	151713
672.556	243.385	1225.41	1311.87		3230.35	0.57031	0.66282	0.69783		802	5066.67	153560	151793
673.995	243.654	1223.95	1312.94		3228.42	0.57063	0.66312	0.69789		801	5133.33	154133	151953
675.433	243.745	1222.84	1314.19		3226.49	0.57092	0.66342	0.69796		800	6000	153253	151713
676.872	243.69	1222.13	1315.58		3224.56	0.57119	0.66373	0.69802		799	5633.33	153127	151893
678.311	243.467	1221.68	1317.03		3222.63	0.57149	0.66405	0.69807		798	6800	153233	151680
679.749	243.064	1221.26	1318.34		3220.7	0.57184	0.66437	0.69815		797	3133.33	153273	151547
681.188	242.504	1221.09	1319.56		3218.77	0.5722	0.6647	0.69826		796	5633.33	153353	152240
682.626	241.991	1221.52	1320.8		3216.85	0.57257	0.66505	0.69838		795	5600	153133	151960
684.065	241.559	1222.98	1322.09		3214.92	0.57296	0.66542	0.69851		794	5900	153240	151820
685.503	241.205	1224.61	1323.43		3212.99	0.57338	0.66578	0.69862		793	5466.67	153427	151747
686.942	240.935	1225.82	1324.83		3211.06	0.5738	0.66615	0.69871		792	6100	153813	151573
688.381	240.806	1227.55	1326.28		3209.13	0.57422	0.66654	0.69881		791	4500	153580	152093
689.819	240.823	1230.41	1327.6		3207.2	0.57466	0.66692	0.69893		790	6566.67	153447	152387
691.258	240.892	1232.53	1328.81		3205.27	0.5751	0.6673	0.69904		789	7066.67	153247	151867
692.696	241.058	1234.58	1329.74		3203.35	0.57552	0.66766	0.69914		788	4400	153647	151860
694.135	241.309	1236.25	1330.36		3201.42	0.57595	0.66804	0.69925		787	4433.33	153547	151733
695.574	241.631	1237.25	1330.61		3199.49	0.5764	0.66847	0.69938		786	5166.67	153553	151620
697.012	242.015	1237.76	1330.42		3197.56	0.57686	0.66891	0.69953		785	4033.33	153593	151780
698.451	242.383	1238.22	1329.99		3195.63	0.5773	0.66935	0.69967		784	5133.33	153487	151693
699.889	242.661	1238.19	1329.66		3193.7	0.57773	0.66979	0.69978		783	6700	153113	151820
701.328	242.803	1237.51	1329.25		3191.77	0.57818	0.67023	0.69989		782	4966.67	153427	152053
702.766	242.859	1236.47	1328.92		3189.85	0.57862	0.67066	0.70002		781	4566.67	153353	151800
704.205	242.879	1235.62	1328.7		3187.92	0.57905	0.67105	0.70015		780	5033.33	153547	151240
705.644	242.898	1235.4	1328.39		3185.99	0.57949	0.67144	0.70026		779	8033.33	152800	151853
707.082	243.001	1234.98	1327.83		3184.06	0.57993	0.67184	0.70035		778	5833.33	153347	152273
708.521	243.553	1234.29	1327.08		3182.13	0.58037	0.67227	0.70046		777	5000	152927	151627
709.959	244.367	1233.92	1326.11		3180.2	0.5808	0.67269	0.70058		776	6100	152700	151547
711.398	245.278	1233.38	1324.93		3178.27	0.58124	0.67312	0.70071		775	5600	152980	151313
712.837	246.201	1232.53	1323.58		3176.35	0.58168	0.67357	0.70081		774	6466.67	153193	151360
714.275	247.115	1231.56	1322.11		3174.42	0.58212	0.67403	0.7009		773	5800	152927	151380
715.714	248.011	1230.78	1320.6		3172.49	0.58254	0.67447	0.701		772	6833.33	152827	151713
717.152	248.69	1229.66	1319.27		3170.56	0.58298	0.67488	0.70113		771	7933.33	152587	151087
718.591	249.237	1228.72	1318.02		3168.63	0.58343	0.67529	0.70124		770	5900	153473	151247
720.029	249.599	1227.82	1316.89		3166.7	0.58388	0.6757	0.70134		769	6266.67	152640	151273
721.468	249.871	1226.93	1315.84		3164.77	0.58433	0.67611	0.70143		768	5566.67	152067	150993
722.907	250.112	1226.03	1314.82		3162.85	0.58482	0.67654	0.70157		767	5600	152653	151933
724.345	250.222	1224.96	1313.74		3160.92	0.58535	0.67697	0.70177		766	6633.33	152920	151927
725.784	250.319	1223.27	1312.81		3158.99	0.58587	0.67742	0.70195		765	5500	152887	151700
727.222	250.494	1222.38	1312.47		3157.06	0.58635	0.67784	0.70209		764	5833.33	152673	151527
728.661	250.621	1221.57	1312.46		3155.13	0.58681	0.67823	0.7022		763	6100	151980	151073
730.1	250.764	1220.6	1312.75		3153.2	0.58725	0.67861	0.70231		762	5933.33	152707	151487
731.538	250.939	1219.78	1313.35		3151.27	0.58766	0.679	0.70243		761	6966.67	152520	151773
732.977	251.102	1219.7	1314.26		3149.35	0.58809	0.67941	0.70254		760	6766.67	152780	151373
734.415	251.362	1220.02	1315.64		3147.42	0.58855	0.67982	0.70264		759	6400	153100	151400
735.854	251.527	1221.12	1315.93		3145.49	0.58901	0.68021	0.70271		758	5733.33	152893	151000
737.293	251.687	1221.99	1316.11		3143.56	0.58941	0.68059	0.70277		757	4933.33	152580	151073
738.731	251.829	1222.89	1316.25		3141.63	0.58981	0.68098	0.70285		756	4100	152527	151040
740.17	251.969	1223.83	1316.15		3139.7	0.59025	0.68138	0.70296		755	4933.33	152833	151487
741.608	252.134	1224.78	1315.72		3137.77	0.5907	0.68177	0.70306		754	5666.67	151800	151813
743.047	252.321	1226.16	1315.34		3135.85	0.59112	0.68214	0.70312		753	5833.33	151840	151347
744.485	252.436	1227.75	1315		3133.92	0.59151	0.68251	0.70319		752	6466.67	152460	151427
745.924	252.592	1228.32	1314.52		3131.99	0.5919	0.68289	0.70326		751	5066.67	152553	151520
747.363	252.644	1228.67	1313.94		3130.06	0.59231	0.68326	0.70333		750	6233.33	152293	151707
748.801	252.55	1229.06	1313.56		3128.13	0.59276	0.68366	0.70341		749	7233.33	152247	151727
750.24	252.308	1229.58	1313.5		3126.2	0.59327	0.6841	0.70356		748	7166.67	152513	151887
751.678	251.935	1230.31	1313.47		3124.27	0.59384	0.68455	0.70377		747	7600	152653	151600
753.117	251.526	1230.76	1313.31		3122.35	0.59439	0.68496	0.70397		746	8766.67	152460	151553
754.556	250.945	1230.6	1313.12		3120.42	0.59485	0.68532	0.7041		745	5900	152940	152067
755.994	250.385	1230.55	1312.84		3118.49	0.5953	0.68567	0.70418		744	6766.67	152473	151567
757.433	249.845	1230.5	1312.67		3116.56	0.59575	0.68604	0.70426		743	7266.67	152660	151547
758.871	249.333	1230.55	1312.67		3114.63	0.59617	0.68638	0.70433		742	7133.33	153267	151760
760.31	248.855	1230.85	1312.73		3112.7	0.5965	0.68668	0.70432		741	6800	153007	151713
761.748	248.354	1231.1	1312.73		3110.77	0.59679	0.68695	0.70425		740	7166.67	152900	151000
763.187	247.998	1231.2	1312.54		3108.85	0.5971	0.68725	0.70418		739	5933.33	152793	151627
764.626	247.591	1231.01	1312.24		3106.92	0.59744	0.68756	0.70416		738	7433.33	152767	152047
766.064	247.091	1231.28	1311.8		3104.99	0.59779	0.68787	0.70419		737	6366.67	152847	152047
767.503	246.574	1231.46	1311.22		3103.06	0.59818	0.6882	0.70426		736	5966.67	152867	150927
768.941	246.131	1231.13	1310.54		3101.13	0.59861	0.68856	0.70433		735	5100	153013	151393
770.38	245.79	1230.69	1309.74		3099.2	0.59905	0.68892	0.70442		734	5600	152873	151793
771.819	245.479	1230.18	1308.81		3097.27	0.59946	0.68925	0.70451		733	5833.33	152427	151807
773.257	245.259	1229.39	1308.21		3095.35	0.59989	0.68956	0.70463		732	6900	152540	152173
774.696	245.142	1228.04	1307.36		3093.42	0.60035	0.68989	0.70476		731	6200	153153	151880
776.134	245.227	1226.3	1306.43		3091.49	0.60081	0.69024	0.70488		730	8533.33	153100	151907
777.573	245.624	1224.57	1305.62		3089.56	0.60124	0.69055	0.705		729	8400	153473	152473
779.011	246.335	1223.12	1305		3087.63	0.60168	0.69086	0.70515		728	6833.33	153647	152400
780.45	247.115	1221.84	1304.68		3085.7	0.60215	0.69118	0.70534		727	6566.67	153040	152187
781.889	247.854	1221.88	1304.86		3083.77	0.60261	0.69153	0.70549		726	7933.33	152453	152220
783.327	248.441	1222.14	1305.15		3081.85	0.60301	0.69184	0.70554		725	8133.33	153013	152380
784.766	248.857	1222.79	1305.38		3079.92	0.60336	0.69209	0.70553		724	6666.67	152487	152460
786.204	249.251	1223.88	1305.52		3077.99	0.60371	0.69234	0.70553		723	6766.67	153540	151820
787.643	249.74	1225.29	1305.65		3076.06	0.60408	0.6926	0.70557		722	8533.33	153347	151633
789.082	250.323	1226.96	1305.93		3074.13	0.60443	0.69287	0.70559		721	7033.33	153280	152227
790.52	250.919	1229.71	1306.39		3072.2	0.60476	0.69312	0.70557		720	6066.67	153587	152400
791.959	251.482	1232.77	1307.24		3070.27	0.60511	0.69338	0.70557		719	5333.33	153340	152087
793.397	251.944	1235.46	1308.2		3068.35	0.60549	0.69369	0.70563		718	8633.33	152960	152620
794.836	252.317	1237.14	1309.14		3066.42	0.60587	0.69403	0.70573		717	7000	153000	152120
796.274	252.612	1238.17	1309.92		3064.49	0.60624	0.69436	0.7058		716	5333.33	152233	151680
797.713	252.838	1239.12	1310.47		3062.56	0.60663	0.69467	0.70585		715	7166.67	152547	151993
799.152	253.022	1239.79	1310.89		3060.63	0.60702	0.69498	0.70589		714	6100	153013	152033
800.59	253.177	1240.16	1311.23		3058.7	0.6074	0.69527	0.70594		713	7800	153940	152527
802.029	253.351	1240.66	1311.54		3056.77	0.60777	0.69553	0.70596		712	6633.33	153460	152780
803.467	253.475	1241.04	1311.91		3054.85	0.60816	0.69576	0.70599		711	8466.67	153180	152707
804.906	253.567	1241.34	1312.36		3052.92	0.60863	0.69601	0.70608		710	7300	153173	152940
806.345	253.625	1241.32	1313.08		3050.99	0.60912	0.69629	0.70622		709	6566.67	153480	152600
807.783	253.62	1240.73	1314.1		3049.06	0.60959	0.69656	0.70636		708	6266.67	153633	153080
809.222	253.537	1240.24	1314.53		3047.13	0.61002	0.69679	0.70646		707	6933.33	153940	153147
810.66	253.418	1240.02	1314.7		3045.2	0.61043	0.69702	0.70652		706	5900	153360	152960
812.099	253.448	1239.95	1314.72		3043.27	0.61082	0.69727	0.70657		705	7133.33	152127	152467
813.537	253.573	1240.49	1314.76		3041.35	0.61117	0.69751	0.70663		704	6400	152220	152580
814.976	253.83	1241.4	1314.9		3039.42	0.61151	0.69774	0.70669		703	5433.33	152060	152867
816.415	254.253	1242.25	1315.17		3037.49	0.61185	0.69802	0.70673		702	4400	151840	152213
817.853	254.856	1242.85	1315.58		3035.56	0.61218	0.69835	0.70674		701	6800	152360	152300
819.292	255.732	1243.56	1316.22		3033.63	0.61247	0.69872	0.70671		700	8333.33	152213	152733
820.73	256.754	1244.82	1317.04		3031.7	0.61276	0.6991	0.70669		699	8300	152473	152680
822.169	257.777	1246.15	1317.84		3029.77	0.61308	0.69951	0.70671		698	7300	152113	152753
823.608	258.756	1247.33	1318.56		3027.85	0.61345	0.69995	0.70675		697	7466.67	152473	152593
825.046	259.608	1248.21	1319.26		3025.92	0.61382	0.70039	0.70677		696	6133.33	151980	153087
826.485	260.255	1248.69	1320.02		3023.99	0.61421	0.70079	0.70678		695	6700	152340	152820
827.923	260.684	1248.69	1320.75		3022.06	0.61463	0.70117	0.70686		694	5500	152007	152593
829.362	260.96	1248.35	1321.07		3020.13	0.61511	0.70155	0.70702		693	6033.33	151567	152873
830.8	261.007	1248	1321.36		3018.2	0.61557	0.70191	0.70715		692	4800	152633	152393
832.239	260.997	1247.81	1321.75		3016.27	0.61599	0.70224	0.7072		691	5933.33	152327	152453
833.678	260.933	1247	1322.28		3014.35	0.61637	0.70255	0.70722		690	6800	152527	153533
835.116	260.855	1245.97	1322.98		3012.42	0.6167	0.70284	0.70724		689	7433.33	152713	153107
836.555	260.804	1245.4	1323.84		3010.49	0.61699	0.70313	0.70722		688	9233.33	152933	153273
837.993	260.761	1244.91	1324.86		3008.56	0.61723	0.70341	0.70713		687	7733.33	152620	153280
839.432	260.775	1244.04	1325.93		3006.63	0.61747	0.70369	0.70702		686	6233.33	152933	152940
840.871	260.838	1243.82	1326.96		3004.7	0.61774	0.70398	0.70695		685	7133.33	152380	153360
842.309	260.858	1243.91	1327.79		3002.77	0.61806	0.70428	0.70695		684	6933.33	152673	153473
843.748	260.752	1243.95	1328.46		3000.85	0.61843	0.7046	0.70697		683	7133.33	152273	152980
845.186	260.486	1244.03	1328.98		2998.92	0.61879	0.7049	0.70698		682	6266.67	152713	153173
846.625	260.018	1244.38	1329.37		2996.99	0.61915	0.70518	0.70698		681	6933.33	152273	153207
848.063	259.224	1244.84	1329.78		2995.06	0.61948	0.70543	0.70697		680	8666.67	152660	153253
849.502	258.349	1244.62	1330.19		2993.13	0.61979	0.70566	0.70693		679	7500	152853	153853
850.941	257.518	1245.61	1330.63		2991.2	0.62009	0.70587	0.70686		678	7733.33	152693	153427
852.379	256.78	1247.01	1331.06		2989.27	0.62041	0.70609	0.70678		677	8533.33	152967	153353
853.818	256.149	1248.37	1331.45		2987.35	0.62077	0.70632	0.70673		676	10500	153333	154033
855.256	255.7	1249.64	1331.71		2985.42	0.62113	0.70656	0.70671		675	6666.67	152793	153867
856.695	255.509	1250.87	1331.77		2983.49	0.62147	0.70679	0.7067		674	7333.33	153293	154020
858.134	255.488	1251.63	1331.6		2981.56	0.6218	0.70701	0.7067		673	9200	153287	153580
859.572	255.436	1252.32	1331.21		2979.63	0.62215	0.70721	0.70669		672	9066.67	153380	153467
861.011	255.469	1252.66	1330.53		2977.7	0.62247	0.70737	0.70666		671	7300	153480	153593
862.449	255.506	1252.36	1329.64		2975.77	0.62272	0.70749	0.70661		670	6433.33	153433	153553
863.888	255.7	1251.57	1328.59		2973.85	0.62293	0.70758	0.70657		669	7333.33	152473	154307
865.326	256.122	1250.63	1327.39		2971.92	0.62315	0.70765	0.70651		668	8200	153513	154593
866.765	256.734	1249.84	1326.09		2969.99	0.62338	0.70771	0.70643		667	9200	153820	154167
868.204	257.623	1249.04	1324.85		2968.06	0.62359	0.70778	0.70636		666	8666.67	153780	154220
869.642	258.812	1249.51	1323.85		2966.13	0.62381	0.70788	0.70633		665	9933.33	154093	154320
871.081	260.105	1249.41	1323.19		2964.2	0.62406	0.70801	0.70634		664	8000	153940	154327
872.519	261.195	1248.67	1322.57		2962.28	0.62435	0.70816	0.70637		663	8966.67	154120	154167
873.958	262.357	1247.64	1322		2960.35	0.62464	0.70833	0.70639		662	7400	154873	154393
875.397	263.661	1246.85	1321.47		2958.42	0.62496	0.70854	0.70645		661	8200	154093	155220
876.835	264.877	1246.64	1320.98		2956.49	0.62532	0.70876	0.70656		660	9900	153727	154667
878.274	266.046	1246.56	1320.65		2954.56	0.62572	0.70899	0.7067		659	11000	153973	154247
879.712	266.803	1246.3	1320.52		2952.63	0.62611	0.7092	0.70681		658	10033.3	154467	154593
881.151	266.926	1245.87	1321.05		2950.7	0.62647	0.70939	0.70688		657	9033.33	154520	154667
882.589	266.838	1245.29	1321.87		2948.78	0.6268	0.70955	0.70693		656	9466.67	154447	154793
884.028	266.658	1245.29	1322.71		2946.85	0.62706	0.70964	0.70695		655	9633.33	154487	154567
885.467	266.388	1245.95	1323.51		2944.92	0.62724	0.70964	0.70688		654	8600	154413	154880
886.905	266.058	1246.68	1324.3		2942.99	0.62734	0.7096	0.70669		653	10100	153827	155640
888.344	265.835	1247.05	1325.04		2941.06	0.6274	0.70952	0.70647		652	11133.3	154707	155127
889.782	265.665	1246.93	1325.68		2939.13	0.62746	0.70939	0.70627		651	8500	155433	154700
891.221	265.47	1247.05	1326.21		2937.2	0.62749	0.70922	0.70606		650	8600	155440	155020
892.66	265.346	1246.69	1326.61		2935.28	0.62747	0.709	0.70581		649	7333.33	154727	155693
894.098	265.343	1245.97	1326.94		2933.35	0.62742	0.70875	0.70553		648	8300	154553	155460
895.537	265.489	1245.11	1327.19		2931.42	0.62734	0.70842	0.70523		647	9300	155620	155453
896.975	265.812	1244.34	1327.37		2929.49	0.62721	0.70797	0.70488		646	11466.7	155347	155647
898.414	266.37	1244.18	1327.58		2927.56	0.627	0.70738	0.70447		645	10100	154973	155860
899.852	267.259	1244.34	1327.85		2925.63	0.62679	0.70674	0.70401		644	8200	155253	155600
901.291	268.355	1243.83	1328.15		2923.7	0.62667	0.70616	0.70359		643	7700	155200	155633
902.73	269.635	1243.66	1328.44		2921.78	0.6267	0.70577	0.70329		642	8800	155453	155993
904.168	271.094	1244.09	1328.7		2919.85	0.62687	0.70565	0.70316		641	9033.33	155560	155807
905.607	272.651	1244.85	1328.87		2917.92	0.62722	0.70589	0.70323		640	8800	155107	155873
907.045	274.178	1245.72	1328.95		2915.99	0.62774	0.70646	0.70349		639	9433.33	155307	155453
908.484	275.582	1247.03	1328.94		2914.06	0.62838	0.70728	0.70388		638	11100	155213	155893
909.923	276.682	1248.25	1328.76		2912.13	0.62907	0.70826	0.70435		637	9766.67	155753	155960
911.361	277.416	1249.44	1328.45		2910.2	0.62973	0.7093	0.70487		636	10400	156013	156387
912.8	277.962	1250.54	1328.13		2908.28	0.63033	0.71028	0.70536		635	9966.67	156153	156107
914.238	278.346	1251.81	1327.87		2906.35	0.63085	0.71109	0.70572		634	8300	155347	156093
915.677	278.625	1252.97	1327.84		2904.42	0.63127	0.71169	0.70596		633	8566.67	156073	156567
917.115	278.875	1253.8	1328.14		2902.49	0.6316	0.71212	0.70611		632	9600	156267	156753
918.554	279.143	1254.62	1328.72		2900.56	0.6319	0.71247	0.70625		631	9433.33	155867	156587
919.993	279.415	1255.45	1329.63		2898.63	0.6322	0.7128	0.70637		630	9633.33	156120	156893
921.431	279.803	1255.66	1330.75		2896.7	0.63249	0.71311	0.70646		629	10000	156687	157333
922.87	280.268	1255.44	1331.99		2894.78	0.63275	0.71343	0.70654		628	10366.7	156747	157400
924.308	280.848	1255.06	1333.3		2892.85	0.63302	0.71377	0.70666		627	9266.67	157333	157780
925.747	281.673	1254.66	1334.66		2890.92	0.63331	0.71412	0.70681		626	9500	157340	158000
927.186	282.822	1254.13	1336.03		2888.99	0.63357	0.71445	0.70693		625	9800	157413	157013
928.624	284.262	1253.42	1337.43		2887.06	0.63379	0.71474	0.70697		624	9533.33	156067	156967
930.063	285.999	1253.53	1338.82		2885.13	0.63401	0.71504	0.70701		623	10466.7	156447	156607
931.501	287.902	1253.85	1340.11		2883.2	0.63428	0.71537	0.70711		622	9833.33	156733	157013
932.94	289.251	1254.58	1341.2		2881.28	0.63459	0.7157	0.70724		621	10433.3	156507	156740
934.378	290.301	1255.24	1342.14		2879.35	0.63486	0.71598	0.70732		620	8700	156620	157600
935.817	291.145	1255.79	1342.93		2877.42	0.63511	0.71624	0.70734		619	9266.67	156300	157487
937.256	291.831	1256.71	1343.61		2875.49	0.63535	0.7165	0.70736		618	9166.67	157340	157320
938.694	292.385	1258.35	1344.21		2873.56	0.63557	0.71674	0.70741		617	10833.3	157900	158493
940.133	292.689	1259.96	1344.79		2871.63	0.63575	0.71694	0.70744		616	10000	157993	159240
941.571	292.98	1262.18	1345.28		2869.7	0.6359	0.71712	0.70744		615	9500	158773	159360
943.01	293.502	1264.76	1345.7		2867.78	0.63603	0.7173	0.7074		614	10933.3	158113	158753
944.449	294.027	1266.99	1346.05		2865.85	0.63614	0.71746	0.70737		613	9866.67	157767	157573
945.887	294.72	1268.73	1346.48		2863.92	0.63621	0.71755	0.70733		612	10466.7	157867	157680
947.326	295.286	1270.06	1346.98		2861.99	0.63621	0.71754	0.70725		611	11133.3	157420	157880
948.764	295.362	1271.16	1347.33		2860.06	0.63615	0.71741	0.70708		610	11400	157720	157767
950.203	295.208	1272.17	1347.36		2858.13	0.63603	0.71713	0.70683		609	12133.3	157320	157333
951.641	295.096	1272.7	1347.55		2856.2	0.63588	0.7168	0.70657		608	12233.3	157873	156987
953.08	295.061	1273.89	1347.87		2854.28	0.63576	0.71655	0.70637		607	10633.3	157760	157620
954.519	295.248	1274.78	1348.35		2852.35	0.63572	0.71652	0.70627		606	10900	157913	157987
955.957	295.662	1275.41	1348.96		2850.42	0.63583	0.71675	0.70627		605	10133.3	158153	157773
957.396	296.216	1276.01	1349.62		2848.49	0.6361	0.71722	0.70642		604	11800	158540	157820
958.834	296.831	1276.63	1350.29		2846.56	0.63652	0.71791	0.70673		603	11666.7	157960	157840
960.273	297.488	1277.07	1350.94		2844.63	0.63706	0.71881	0.70719		602	10833.3	158313	157807
961.712	298.153	1277.22	1351.58		2842.7	0.63769	0.71984	0.70771		601	11700	158407	158480
963.15	298.858	1278.09	1352.26		2840.78	0.6383	0.72083	0.70819		600	11533.3	158693	158633
964.589	299.552	1278.63	1353.03		2838.85	0.63878	0.72166	0.70855		599	10300	159227	158880
966.027	300.273	1279.38	1353.81		2836.92	0.63911	0.72228	0.70878		598	10566.7	158507	158447
967.466	301.062	1280.47	1354.98		2834.99	0.63935	0.72274	0.70894		597	11833.3	158133	158113
968.904	301.944	1281.53	1356.6		2833.06	0.63954	0.72309	0.70902		596	10700	158233	158393
970.343	302.934	1282.27	1358.4		2831.13	0.63967	0.72337	0.70901		595	10666.7	158300	158573
971.782	304.038	1283.17	1360.29		2829.2	0.63977	0.72362	0.70899		594	11433.3	158220	157993
973.22	305.149	1284.26	1362.44		2827.28	0.63989	0.72389	0.70902		593	10400	158340	158053
974.659	306.486	1285.08	1364.93		2825.35	0.64005	0.72416	0.7091		592	9666.67	158700	158753
976.097	307.866	1285.55	1367.83		2823.42	0.64021	0.7244	0.70916		591	10866.7	158853	158513
977.536	309.306	1286.26	1371.07		2821.49	0.64036	0.72463	0.70919		590	11200	159393	158867
978.975	310.78	1287.29	1374.37		2819.56	0.64053	0.7249	0.70926		589	10933.3	159393	159260
980.413	312.262	1288.74	1377.55		2817.63	0.64072	0.72519	0.70937		588	10433.3	159573	158767
981.852	313.731	1290.94	1380.71		2815.7	0.64089	0.72546	0.70948		587	12466.7	159507	158553
983.29	315.036	1293.38	1384.02		2813.78	0.64103	0.72571	0.70952		586	12233.3	159453	159407
984.729	316.31	1295.5	1386.95		2811.85	0.64119	0.72597	0.70954		585	11633.3	159780	159173
986.167	317.443	1297.88	1389.24		2809.92	0.64137	0.72626	0.70959		584	11900	160127	159267
987.606	318.297	1300.12	1391.03		2807.99	0.64154	0.72651	0.70967		583	10133.3	160000	159720
989.045	318.948	1302.15	1392.23		2806.06	0.6417	0.72674	0.70974		582	10233.3	159760	158753
990.483	319.496	1304.15	1392.54		2804.13	0.64186	0.72698	0.70979		581	11966.7	160593	159507
991.922	320.018	1306.5	1391.89		2802.2	0.64204	0.72725	0.70982		580	12066.7	160260	159340
993.36	320.574	1309.51	1390.67		2800.28	0.64222	0.72751	0.70986		579	11433.3	160647	159800
994.799	321.096	1312.16	1389		2798.35	0.64239	0.72775	0.70992		578	11466.7	160707	159853
996.238	321.649	1313.73	1387.14		2796.42	0.64259	0.72801	0.70999		577	9600	160040	160153
997.676	322.321	1314.94	1384.98		2794.49	0.6428	0.7283	0.71003		576	11200	160900	159740
999.115	322.955	1315.59	1382.69		2792.56	0.64299	0.72856	0.71005		575	11266.7	160787	160153
1000.55	323.567	1315.5	1380.41		2790.63	0.64313	0.72878	0.71005		574	11966.7	160527	159993
1001.99	324.225	1314.67	1378.24		2788.7	0.64325	0.72897	0.71007		573	11466.7	160093	159760
1003.43	325	1313.4	1376.22		2786.78	0.6434	0.72921	0.71008		572	12066.7	160340	160153
1004.87	326.033	1312.34	1374.3		2784.85	0.64357	0.72946	0.71008		571	11266.7	160333	159907
1006.31	327.445	1310.77	1372.95		2782.92	0.64373	0.72968	0.71009		570	11933.3	160413	160013
1007.75	328.61	1309.01	1371.98		2780.99	0.6439	0.72989	0.71012		569	11133.3	160373	159947
1009.18	329.609	1306.8	1371.2		2779.06	0.64408	0.73013	0.7102		568	10866.7	160513	159980
1010.62	330.49	1304.77	1370.48		2777.13	0.64428	0.73039	0.71027		567	10966.7	160580	159613
1012.06	331.326	1302.67	1369.97		2775.2	0.64446	0.73061	0.71029		566	9400	160553	160080
1013.5	332.114	1300.92	1369.87		2773.28	0.64463	0.73081	0.7103		565	10233.3	160993	159180
1014.94	332.816	1300.74	1370.21		2771.35	0.64481	0.73104	0.71034		564	12866.7	160713	159587
1016.38	333.619	1301.27	1370.94		2769.42	0.64498	0.7313	0.71039		563	11166.7	161187	159467
1017.82	334.293	1302.17	1371.05		2767.49	0.64512	0.73154	0.71039		562	12033.3	161400	159500
1019.25	334.82	1304.24	1371.86		2765.56	0.64525	0.73173	0.71034		561	13100	161507	160253
1020.69	335.155	1306.39	1372.71		2763.63	0.64541	0.73193	0.71031		560	13033.3	161147	160353
1022.13	335.42	1308.86	1373.5		2761.7	0.6456	0.73217	0.71036		559	12666.7	162053	160267
1023.57	335.71	1311.62	1374.22		2759.78	0.64579	0.7324	0.7104		558	14366.7	162320	160880
1025.01	336.066	1314.64	1374.89		2757.85	0.64599	0.73259	0.71041		557	14666.7	162813	161167
1026.45	336.499	1318.03	1375.51		2755.92	0.64621	0.73279	0.71041		556	14600	162767	161787
1027.89	336.945	1320.55	1376.09		2753.99	0.64642	0.73304	0.71044		555	15000	163760	162440
1029.33	337.299	1322.87	1376.52		2752.06	0.64662	0.73329	0.71051		554	16766.7	164467	163007
1030.76	337.636	1325.06	1376.95		2750.13	0.64681	0.73351	0.71054		553	15933.3	164160	163520
1032.2	338.045	1326.78	1377.53		2748.2	0.647	0.73373	0.71054		552	14133.3	164040	163293
1033.64	338.638	1328.07	1378.23		2746.28	0.6472	0.73397	0.71054		551	11966.7	164047	163460
1035.08	339.448	1329.24	1379.07		2744.35	0.6474	0.73422	0.71055		550	11066.7	163820	162707
1036.52	340.445	1330.7	1379.91		2742.42	0.64757	0.73442	0.71057		549	10833.3	163280	161893
1037.96	341.567	1332.54	1380.37		2740.49	0.64772	0.73459	0.71056		548	11800	162687	161367
1039.39	342.663	1334.14	1380.61		2738.56	0.64789	0.7348	0.71051		547	7866.67	161547	159480
1040.83	343.768	1334.79	1379.88		2736.63	0.64807	0.73504	0.71047		546	6900	160847	158660
1042.27	344.581	1334.48	1378.95		2734.7	0.64828	0.73527	0.71046		545	7766.67	159680	158947
1043.71	345.312	1333.26	1377.87		2732.78	0.64849	0.7355	0.71051		544	7033.33	159253	158533
1045.15	346.248	1332.27	1376.93		2730.85	0.64873	0.73576	0.71057		543	4533.33	158860	157260
1046.59	347.626	1332.39	1374.82		2728.92	0.64898	0.73605	0.7106		542	4300	157980	156160
1048.03	349.506	1333.49	1372.42		2726.99	0.64922	0.73629	0.7106		541	1500	157200	154973
1049.47	351.714	1334.64	1374.47		2725.06	0.64943	0.73649	0.71062		540	100	156260	154240
1050.9	353.889	1335.89	1376.39		2723.13	0.64963	0.73671	0.71067		539	-1233.33	155440	152887
1052.34	355.852	1336.99	1378.99		2721.2	0.64982	0.73695	0.71069		538	-1933.33	154707	152580
1053.78	357.555	1338.66	1382.19		2719.28	0.64999	0.7372	0.71066		537	-2433.33	153473	152320
1055.22	358.625	1340.66	1383.97		2717.35	0.65014	0.73741	0.71062		536	-4000	153673	152540
1056.66	359.281	1342.43	1385.02		2715.42	0.65031	0.73762	0.71064		535	-2566.67	153607	153007
1058.1	359.783	1344.37	1386.01		2713.49	0.6505	0.73788	0.71069		534	-766.667	154733	153140
1059.54	360.234	1346.68	1387		2711.56	0.6507	0.73813	0.71072		533	1700	157180	155427
1060.97	360.673	1348.37	1387.98		2709.63	0.65089	0.73836	0.71072		532	9366.67	161913	165547
1062.41	361.264	1350.14	1389.04		2707.7	0.65109	0.73857	0.71073		531	40300	179267	188600
1063.85	362.297	1351.96	1390.18		2705.78	0.6513	0.73882	0.71078		530	93433.3	209273	217827
1065.29	363.473	1355	1391.94		2703.85	0.65151	0.73907	0.71083		529	129067	233133	223113
1066.73	364.771	1357.72	1393.71		2701.92	0.65169	0.7393	0.71083		528	102500	221673	193907
1068.17	366.242	1360.05	1395.44		2699.99	0.65188	0.73951	0.71082		527	39200	186640	164987
1069.61	367.872	1362.27	1397.14		2698.06	0.65209	0.73974	0.71084		526	3233.33	162580	153500
1071.04	369.597	1364.39	1398.8		2696.13	0.65231	0.73999	0.7109		525	-9200	153427	150413
1072.48	371.353	1366.08	1400.38		2694.2	0.6525	0.7402	0.71096		524	-11200	151120	149253
1073.92	373.041	1367.3	1401.84		2692.28	0.65269	0.74038	0.71096		523	-10400	150380	148573
1075.36	374.47	1369.14	1403.02		2690.35	0.65287	0.74056	0.71096		522	-10500	150673	148193
1076.8	375.779	1370.53	1404.03		2688.42	0.65305	0.74078	0.71099		521	-10900	150447	149080
1078.24	376.986	1372.57	1404.95		2686.49	0.65323	0.741	0.71103		520	-10600	151060	148600
1079.68	378.147	1374.91	1405.83		2684.56	0.65342	0.74118	0.71106		519	-10566.7	150540	148280
1081.11	379.311	1376.87	1406.84		2682.63	0.65362	0.74137	0.71106		518	-12433.3	150687	148860
1082.55	380.536	1378.4	1408.01		2680.7	0.65384	0.74158	0.71107		517	-13033.3	150027	148733
1083.99	381.873	1379.95	1409.23		2678.78	0.65406	0.74177	0.71111		516	-11666.7	150047	148333
1085.43	383.266	1381.22	1410.66		2676.85	0.65426	0.74191	0.71116		515	-11900	150200	148640
1086.87	384.542	1382.41	1412.43		2674.92	0.65445	0.74202	0.71119		514	-12300	150273	148993
1088.31	385.73	1383.6	1414.33		2672.99	0.65461	0.74216	0.71119		513	-12466.7	150280	148447
1089.75	386.863	1384.75	1416.53		2671.06	0.65477	0.74232	0.7112		512	-11000	150240	148707
1091.18	387.976	1386.28	1418.86		2669.13	0.65492	0.74246	0.71122		511	-13066.7	150587	148947
1092.62	389.093	1389.21	1421.21		2667.2	0.65507	0.74259	0.71125		510	-12800	150933	148887
1094.06	390.216	1393	1423.5		2665.28	0.65523	0.74275	0.71127		509	-11266.7	150533	148760
1095.5	391.33	1396.1	1425.6		2663.35	0.65542	0.74292	0.71128		508	-11900	150260	149093
1096.94	392.45	1399.07	1427.35		2661.42	0.65562	0.74306	0.7113		507	-12133.3	150440	149387
1098.38	393.654	1402.2	1428.76		2659.49	0.65581	0.74316	0.71133		506	-11333.3	150207	149573
1099.82	394.946	1405.06	1429.97		2657.56	0.65599	0.74325	0.71136		505	-11566.7	150313	149393
1101.25	396.314	1408.07	1431.01		2655.63	0.65618	0.74338	0.71138		504	-11366.7	150380	149173
1102.69	397.658	1411.14	1431.9		2653.7	0.65639	0.74351	0.71137		503	-11933.3	150707	148687
1104.13	398.896	1414.59	1432.71		2651.78	0.65657	0.7436	0.71137		502	-12500	150760	148833
1105.57	399.717	1418.28	1433.58		2649.85	0.65675	0.7437	0.7114		501	-11933.3	150773	149413
1107.01	400.067	1421.76	1434.54		2647.92	0.65695	0.74385	0.71144		500	-11733.3	150893	149327
1108.45	400.659	1425.02	1435.4		2645.99	0.65715	0.74399	0.71145		499	-12566.7	150573	149753
1109.89	402.133	1428.23	1436.32		2644.06	0.65732	0.74407	0.71144		498	-10433.3	151147	149420
1111.32	403.495	1431.54	1437.46		2642.13	0.65747	0.74413	0.71145		497	-10433.3	150927	149093
1112.76	404.98	1434.57	1438.83		2640.2	0.65765	0.74424	0.71152		496	-11366.7	151033	149367
1114.2	406.822	1437.67	1440.42		2638.28	0.65785	0.74438	0.71158		495	-10966.7	151040	149440
1115.64	408.928	1441.06	1442.29		2636.35	0.65801	0.74448	0.71159		494	-10966.7	151767	149640
1117.08	411.039	1444.8	1444.39		2634.42	0.65815	0.74455	0.71159		493	-11833.3	151513	149727
1118.52	412.959	1448.84	1446.59		2632.49	0.65834	0.74468	0.71164		492	-11166.7	150987	149880
1119.96	414.692	1452.95	1448.83		2630.56	0.65857	0.74485	0.71172		491	-12266.7	151273	150140
1121.39	416.416	1456.74	1451.09		2628.63	0.65875	0.74498	0.71174		490	-11566.7	150900	149673
1122.83	418.106	1459.93	1453.97		2626.7	0.6589	0.74506	0.71171		489	-11533.3	151173	149927
1124.27	420.075	1463.22	1455.73		2624.78	0.65907	0.74515	0.7117		488	-11933.3	151700	149460
1125.71	421.979	1466.59	1457.67		2622.85	0.65927	0.74528	0.71173		487	-11533.3	152320	149173
1127.15	423.798	1469.71	1459.31		2620.92	0.65943	0.74539	0.71176		486	-11366.7	151580	150260
1128.59	425.477	1472.51	1460.4		2618.99	0.65957	0.74548	0.71175		485	-11433.3	151307	150220
1130.03	427.036	1475.39	1460.88		2617.06	0.65975	0.74559	0.71176		484	-10800	151740	150127
1131.46	428.514	1478.71	1460.81		2615.13	0.65996	0.74576	0.71179		483	-10466.7	152200	149900
1132.9	429.827	1482.28	1460.36		2613.2	0.66014	0.74592	0.71183		482	-11300	152120	150327
1134.34	430.953	1485.84	1459.73		2611.28	0.66027	0.74603	0.71185		481	-10633.3	152173	150420
1135.78	432.053	1489.47	1459.17		2609.35	0.66042	0.74614	0.71187		480	-10833.3	151967	150173
1137.22	433.377	1492.95	1458.77		2607.42	0.66062	0.74632	0.7119		479	-10766.7	153007	150380
1138.66	434.701	1495.9	1458.34		2605.49	0.66078	0.74651	0.71192		478	-10866.7	152560	150200
1140.1	435.908	1498.82	1457.83		2603.56	0.6609	0.74665	0.71194		477	-10433.3	152913	150393
1141.53	436.85	1501.84	1457.29		2601.63	0.66105	0.74678	0.71197		476	-10966.7	152920	150747
1142.97	437.544	1504.88	1456.82		2599.7	0.66126	0.74697	0.71202		475	-10733.3	153087	149947
1144.41	438.197	1507.95	1456.5		2597.78	0.66143	0.74719	0.71204		474	-8566.67	152513	150467
1145.85	438.955	1510.98	1456.48		2595.85	0.66154	0.74735	0.71204		473	-10166.7	152700	151067
1147.29	439.964	1514.55	1457.41		2593.92	0.66168	0.74748	0.71207		472	-10566.7	152540	151220
1148.73	441.16	1518.16	1458.73		2591.99	0.66186	0.74765	0.71212		471	-10333.3	153020	151127
1150.17	442.617	1521.91	1460.33		2590.06	0.66202	0.74786	0.71213		470	-9933.33	152480	150720
1151.6	444.339	1525.48	1462.1		2588.13	0.66213	0.74803	0.7121		469	-11466.7	152713	150620
1153.04	446.166	1528.91	1463.21		2586.2	0.66225	0.74818	0.7121		468	-11800	153100	151553
1154.48	448.003	1532.09	1464		2584.28	0.66244	0.74838	0.71216		467	-10133.3	152940	151880
1155.92	449.821	1534.88	1465.19		2582.35	0.66264	0.74862	0.71223		466	-10400	153120	151107
1157.36	451.558	1537.4	1466.71		2580.42	0.66279	0.74884	0.71222		465	-10200	152753	151120
1158.8	453.09	1539.74	1468.54		2578.49	0.66294	0.749	0.71221		464	-10900	153000	150753
1160.24	454.262	1541.52	1470.41		2576.56	0.66311	0.74919	0.71225		463	-9600	153327	151107
1161.67	455.29	1543.91	1471.93		2574.63	0.66327	0.74942	0.7123		462	-11900	153453	151380
1163.11	456.285	1546	1473.36		2572.7	0.66338	0.74964	0.7123		461	-11766.7	153433	151420
1164.55	457.55	1547.49	1474.71		2570.78	0.66349	0.74983	0.71225		460	-10833.3	153247	151427
1165.99	458.888	1548.61	1476.07		2568.85	0.66365	0.75003	0.71226		459	-11366.7	153593	152147
1167.43	460.113	1549.81	1477.49		2566.92	0.66382	0.75027	0.71232		458	-11833.3	153313	151820
1168.87	461.167	1551.14	1479.06		2564.99	0.66395	0.7505	0.71235		457	-10733.3	153193	151527
1170.31	461.98	1552.27	1480.75		2563.06	0.66405	0.7507	0.71234		456	-10666.7	153940	151900
1171.74	462.576	1553.51	1481.47		2561.13	0.6642	0.75089	0.71234		455	-9400	153767	152147
1173.18	463.074	1555.39	1482.28		2559.21	0.66438	0.75111	0.71239		454	-10200	153960	152353
1174.62	463.541	1556.98	1483.28		2557.28	0.66453	0.75134	0.71243		453	-11166.7	154067	151987
1176.06	464.028	1558.05	1484.38		2555.35	0.66464	0.75156	0.71242		452	-10733.3	153827	152000
1177.5	465.474	1558.85	1485.57		2553.42	0.66478	0.75178	0.71243		451	-10400	153560	152200
1178.94	467.251	1560.12	1486.86		2551.49	0.66497	0.75204	0.71247		450	-9766.67	153907	152087
1180.38	468.984	1561.74	1488.24		2549.56	0.66514	0.75231	0.7125		449	-10566.7	154220	152613
1181.81	470.811	1563.32	1489.66		2547.63	0.66526	0.75254	0.71252		448	-10500	154273	152500
1183.25	472.629	1565.02	1491.05		2545.71	0.66539	0.75277	0.71256		447	-11166.7	154573	151953
1184.69	474.472	1566.42	1492.42		2543.78	0.66555	0.75301	0.71261		446	-11133.3	153867	152060
1186.13	476.112	1568.62	1493.73		2541.85	0.66569	0.75325	0.71263		445	-11100	153980	152547
1187.57	477.803	1570.71	1495.23		2539.92	0.66578	0.75347	0.71262		444	-10166.7	154393	152853
1189.01	479.574	1572.87	1496.82		2537.99	0.66589	0.7537	0.71265		443	-9400	154107	152907
1190.45	481.578	1574.87	1498.52		2536.06	0.66606	0.75394	0.71271		442	-9000	154407	152440
1191.88	484.23	1577.15	1500.36		2534.13	0.66622	0.75418	0.71274		441	-10233.3	154220	152893
1193.32	487.428	1580.08	1502.41		2532.21	0.66633	0.7544	0.71271		440	-10433.3	154560	152773
1194.76	490.792	1583.73	1504.74		2530.28	0.66644	0.75463	0.71272		439	-8700	154380	152947
1196.2	494.27	1587.99	1507.39		2528.35	0.66661	0.75486	0.7128		438	-10000	154127	153133
1197.64	497.863	1592.73	1510.27		2526.42	0.66678	0.75508	0.71285		437	-10833.3	154833	153007
1199.08	501.347	1597.96	1513.27		2524.49	0.66687	0.75528	0.71281		436	-10033.3	155080	153287
1200.52	504.813	1603.84	1516.03		2522.56	0.66695	0.7555	0.71278		435	-10966.7	154687	153107
1201.95	507.875	1608.17	1518.51		2520.63	0.66708	0.75575	0.71284		434	-8733.33	154847	153367
1203.39	510.509	1611.38	1520.63		2518.71	0.66723	0.75601	0.71291		433	-8833.33	154927	152713
1204.83	512.888	1614.07	1522.49		2516.78	0.6673	0.75624	0.7129		432	-8400	155473	152940
1206.27	515.216	1616.67	1524.15		2514.85	0.66736	0.75646	0.71285		431	-9900	154873	152673
1207.71	517.697	1619.45	1525.83		2512.92	0.66748	0.7567	0.71285		430	-10233.3	156067	152900
1209.15	520.491	1622.62	1527.85		2510.99	0.66763	0.75692	0.71291		429	-9866.67	155580	153280
1210.59	523.524	1626.51	1530.21		2509.06	0.66772	0.75712	0.71294		428	-10500	155587	153500
1212.03	526.585	1629.24	1532.85		2507.13	0.66779	0.75734	0.71291		427	-8933.33	155380	153087
1213.46	529.547	1633.6	1535.5		2505.21	0.66792	0.7576	0.71291		426	-9133.33	155507	152873
1214.9	532.445	1637.99	1538.13		2503.28	0.66808	0.75786	0.71296		425	-9500	155867	153347
1216.34	535.47	1642.15	1540.73		2501.35	0.6682	0.75809	0.71301		424	-9666.67	155773	153733
1217.78	538.31	1646.14	1543.33		2499.42	0.66826	0.75831	0.71302		423	-9500	155393	153587
1219.22	540.778	1650.45	1546		2497.49	0.66835	0.75856	0.71303		422	-9266.67	155420	153347
1220.66	542.92	1655.77	1549.01		2495.56	0.66847	0.75879	0.71304		421	-9833.33	156140	153493
1222.1	544.931	1661.97	1552.53		2493.63	0.66855	0.75897	0.71303		420	-10400	156373	153600
1223.53	547.072	1667.28	1556.34		2491.71	0.66858	0.75914	0.71303		419	-10900	155680	153340
1224.97	549.347	1671.29	1561.07		2489.78	0.66866	0.75936	0.71306		418	-9800	155367	153673
1226.41	552.177	1677.84	1566.02		2487.85	0.66881	0.75962	0.7131		417	-8900	155927	153907
1227.85	555.024	1684.38	1571.06		2485.92	0.66894	0.75983	0.7131		416	-9433.33	155953	154020
1229.29	558.155	1691.16	1576.25		2483.99	0.66902	0.76003	0.7131		415	-9066.67	155693	154540
1230.73	562.002	1697.87	1581.42		2482.06	0.66912	0.76028	0.71315		414	-9433.33	156333	153787
1232.17	566.47	1704.13	1586.35		2480.13	0.66928	0.76054	0.71322		413	-10133.3	156127	153940
1233.6	571.454	1709.74	1591.05		2478.21	0.66941	0.76075	0.71323		412	-10133.3	156393	154020
1235.04	576.885	1714.81	1595.66		2476.28	0.66948	0.76092	0.7132		411	-10333.3	156100	154513
1236.48	582.461	1719.67	1600.19		2474.35	0.66955	0.76113	0.71321		410	-9200	156080	154413
1237.92	588.068	1724.64	1604.57		2472.42	0.66969	0.76138	0.7133		409	-9766.67	155973	154520
1239.36	593.554	1731.1	1608.52		2470.49	0.66984	0.7616	0.71335		408	-9500	155967	154713
1240.8	598.73	1736.68	1612.62		2468.56	0.66994	0.76178	0.71333		407	-9300	156767	154087
1242.24	603.598	1743.91	1616.39		2466.63	0.67003	0.762	0.71331		406	-9200	156187	154493
1243.67	608.216	1749.79	1619.31		2464.71	0.67019	0.76225	0.71337		405	-8566.67	155613	154707
1245.11	612.767	1754.42	1623.33		2462.78	0.67035	0.76246	0.71344		404	-8400	156327	154713
1246.55	617.427	1758.8	1628.68		2460.85	0.67046	0.76262	0.71343		403	-9733.33	156207	154833
1247.99	622.207	1763.27	1634.63		2458.92	0.67055	0.7628	0.71338		402	-9900	156087	154993
1249.43	626.986	1767.77	1641.04		2456.99	0.6707	0.76304	0.71338		401	-7766.67	155813	154860
1250.87	631.722	1772.49	1647.9		2455.06	0.67087	0.76327	0.71345		400	-7166.67	156267	154933
1252.31	636.39	1776.39	1655.29		2453.13	0.67099	0.76346	0.7135		399	-7166.67	157287	155213
1253.74	641.048	1779.7	1664.61		2451.21	0.67109	0.76365	0.71351		398	-7833.33	159973	155173
1255.18	646.205	1783.68	1671.98		2449.28	0.67123	0.7639	0.71352		397	-6466.67	162373	155340
1256.62	651.766	1788.27	1680.26		2447.35	0.6714	0.76414	0.71357		396	-7366.67	163660	156180
1258.06	658.045	1793.05	1688.41		2445.42	0.67152	0.76431	0.71362		395	-8400	161013	155273
1259.5	665.155	1798.24	1696.59		2443.49	0.67161	0.76448	0.71365		394	-8533.33	157760	155407
1260.94	673.167	1804.41	1704.57		2441.56	0.67175	0.7647	0.71366		393	-8666.67	156493	155433
1262.38	681.911	1811.39	1711.53		2439.63	0.67193	0.76494	0.71366		392	-8466.67	156120	155027
1263.81	690.79	1818.39	1717.2		2437.71	0.67206	0.76514	0.71366		391	-9500	156353	155580
1265.25	699.251	1825.73	1721.67		2435.78	0.67213	0.7653	0.71369		390	-8600	156000	155847
1266.69	707.448	1833.16	1723.49		2433.85	0.67223	0.7655	0.71372		389	-8433.33	155647	155627
1268.13	715.459	1839.97	1727.01		2431.92	0.67236	0.76574	0.71375		388	-8366.67	155720	155533
1269.57	723.605	1847.86	1730.79		2429.99	0.67247	0.76592	0.71374		387	-8733.33	155513	155847
1271.01	731.933	1855.4	1734.42		2428.06	0.67254	0.76607	0.71375		386	-10666.7	156200	155567
1272.45	740.249	1862.28	1738.35		2426.13	0.67265	0.76626	0.7138		385	-9966.67	156213	155560
1273.88	748.354	1868.66	1742.61		2424.21	0.6728	0.76649	0.71387		384	-10200	156000	155780
1275.32	756.128	1874.96	1747.07		2422.28	0.67295	0.7667	0.71388		383	-9500	156380	156127
1276.76	763.685	1881.35	1751.73		2420.35	0.67307	0.76687	0.71386		382	-9100	156587	156007
1278.2	771.278	1887.71	1756.82		2418.42	0.67322	0.76706	0.71388		381	-8500	156520	156467
1279.64	778.745	1894.67	1762.95		2416.49	0.6734	0.76729	0.71395		380	-9233.33	156620	156040
1281.08	786.173	1902.76	1769.76		2414.56	0.67355	0.7675	0.71398		379	-8466.67	157000	155560
1282.52	793.878	1911.02	1777.3		2412.63	0.67365	0.76766	0.71395		378	-9266.67	156460	156387
1283.95	802.203	1920.01	1785.4		2410.71	0.67374	0.76784	0.71392		377	-9566.67	156553	156540
1285.39	811.144	1930.38	1793.94		2408.78	0.67386	0.76805	0.71393		376	-8500	156093	156627
1286.83	820.39	1941.25	1802.77		2406.85	0.67395	0.76822	0.71401		375	-8833.33	156380	156540
1288.27	830.095	1952.28	1811.83		2404.92	0.67403	0.76835	0.7141		374	-7633.33	156853	156267
1289.71	840.329	1963.18	1821.19		2402.99	0.67411	0.76852	0.71417		373	-7333.33	156480	157007
1291.15	850.989	1973.91	1830.95		2401.06	0.67421	0.76871	0.71421		372	-7466.67	157120	157260
1292.59	862.087	1985.31	1841.16		2399.13	0.6743	0.76888	0.71427		371	-8900	157313	157233
1294.02	873.377	1997.82	1851.71		2397.21	0.67438	0.76901	0.71435		370	-8200	157293	157653
1295.46	884.712	2009.87	1863.22		2395.28	0.67446	0.76915	0.71443		369	-9233.33	157247	157340
1296.9	895.913	2022.33	1874.62		2393.35	0.67457	0.76932	0.71446		368	-9900	157527	157127
1298.34	906.778	2035.14	1885.55		2391.42	0.67468	0.7695	0.71445		367	-8200	157213	156880
1299.78	917.289	2047.61	1895.99		2389.49	0.67478	0.76965	0.71444		366	-7800	158100	157353
1301.22	927.827	2060.4	1906.24		2387.56	0.67488	0.76982	0.71445		365	-8133.33	157913	157380
1302.66	938.87	2073.45	1916.71		2385.63	0.67498	0.76998	0.71446		364	-7833.33	157807	157987
1304.09	951.072	2086.61	1927.79		2383.71	0.67508	0.77014	0.71448		363	-8366.67	157880	157893
1305.53	963.857	2100.22	1939.41		2381.78	0.67518	0.7703	0.71449		362	-8433.33	157513	157753
1306.97	976.141	2114.52	1951.25		2379.85	0.67528	0.77046	0.7145		361	-7533.33	157973	157887
1308.41	990.163	2129.03	1963.57		2377.92	0.67538	0.77062	0.71451		360	-7700	157793	157867
1309.85	1004.56	2142.93	1976.54		2375.99	0.67548	0.77078	0.71452		359	-7466.67	157920	157780
1311.29	1018.97	2156.29	1989.16		2374.06	0.67559	0.77094	0.71453		358	-8633.33	158300	157800
1312.73	1033.47	2168.26	2001.49		2372.13	0.67569	0.77111	0.71454		357	-6800	158233	158687
1314.16	1048.27	2180.39	2013.46		2370.21	0.67579	0.77127	0.71456		356	-6933.33	158887	158700
1315.6	1063.24	2192.37	2025.25		2368.28	0.67589	0.77143	0.71457		355	-8100	158700	158120
1317.04	1077.68	2203.4	2037.13		2366.35	0.67599	0.77159	0.71458		354	-7266.67	158433	157893
1318.48	1091.48	2213.95	2049.44		2364.42	0.67609	0.77175	0.71459		353	-7833.33	158920	158713
1319.92	1104.88	2225.51	2062.31		2362.49	0.67619	0.77191	0.7146		352	-7933.33	159120	158700
1321.36	1117.76	2238.86	2075.49		2360.56	0.67629	0.77207	0.71461		351	-7133.33	159447	158367
1322.8	1129.75	2253.2	2088.7		2358.63	0.67639	0.77223	0.71463		350	-6866.67	159560	159073
1324.23	1141.1	2268.43	2102.27		2356.71	0.67649	0.77239	0.71464		349	-7533.33	159513	159007
1325.67	1151.46	2283.32	2116.06		2354.78	0.67659	0.77256	0.71465		348	-7033.33	158940	158980
1327.11	1160.88	2298.95	2130.18		2352.85	0.67669	0.77272	0.71466		347	-7166.67	159107	159320
1328.55	1169.46	2313.01	2143.16		2350.92	0.67679	0.77288	0.71467		346	-6533.33	159440	159793
1329.99	1176.99	2326.11	2155.57		2348.99	0.67689	0.77304	0.71468		345	-6200	159807	159240
1331.43	1184.37	2337.81	2167.93		2347.06	0.677	0.7732	0.7147		344	-5433.33	159667	160460
1332.87	1191.31	2347.91	2179.74		2345.13	0.6771	0.77336	0.71471		343	-6133.33	159607	159727
1334.3	1197.52	2356.85	2190.9		2343.21	0.6772	0.77352	0.71472		342	-6633.33	159840	159113
1335.74	1203.24	2364.82	2201.66		2341.28	0.6773	0.77368	0.71473		341	-6566.67	159500	158867
1337.18	1208.41	2371.7	2211.73		2339.35	0.6774	0.77385	0.71474		340	-6800	159407	159667
1338.62	1213.15	2378.54	2221.03		2337.42	0.6775	0.77401	0.71475		339	-6866.67	159873	159847
1340.06	1217.51	2385.61	2229.56		2335.49	0.6776	0.77417	0.71477		338	-6333.33	159593	159387
1341.5	1221.26	2390.43	2237.29		2333.56	0.6777	0.77433	0.71478		337	-7466.67	159600	159853
1342.94	1224.82	2393.4	2243.8		2331.63	0.6778	0.77449	0.71479		336	-7300	160300	160087
1344.37	1229.2	2396.41	2250.07		2329.71	0.6779	0.77465	0.7148		335	-6200	159933	159940
1345.81	1233.92	2399.03	2255.8		2327.78	0.678	0.77481	0.71481		334	-6366.67	159960	159487
1347.25	1238.21	2400.92	2261.04		2325.85	0.6781	0.77497	0.71482		333	-6700	160247	159367
1348.69	1241.52	2401.9	2265.3		2323.92	0.6782	0.77514	0.71484		332	-8033.33	160740	159673
1350.13	1243.46	2402.41	2268.4		2321.99	0.67831	0.7753	0.71485		331	-7066.67	159693	160300
1351.57	1243.91	2403.42	2270.82		2320.06	0.67841	0.77546	0.71486		330	-6066.67	159673	160127
1353.01	1243.28	2405.02	2272.65		2318.13	0.67851	0.77562	0.71487		329	-6433.33	159853	159800
1354.44	1241.87	2405.88	2274.03		2316.21	0.67861	0.77578	0.71488		328	-6233.33	160127	160860
1355.88	1239.92	2405.71	2275.31		2314.28	0.67871	0.77594	0.71489		327	-5833.33	160253	161033
1357.32	1237.81	2405.9	2276.62		2312.35	0.67881	0.7761	0.7149		326	-6366.67	160627	160320
1358.76	1235.73	2405.61	2276.4		2310.42	0.67891	0.77626	0.71492		325	-6633.33	160740	160527
1360.2	1234.45	2404.79	2275.31		2308.49	0.67901	0.77642	0.71493		324	-6900	160853	160973
1361.64	1232.2	2403.46	2273.44		2306.56	0.67911	0.77659	0.71494		323	-6133.33	161007	160787
1363.08	1228.46	2402.59	2270.94		2304.63	0.67921	0.77675	0.71495		322	-6533.33	160813	160787
1364.51	1223.07	2402.01	2268.53		2302.71	0.67931	0.77691	0.71496		321	-4333.33	160660	160167
1365.95	1216.48	2399.59	2264.97		2300.78	0.67941	0.77707	0.71497		320	-5400	160380	160833
1367.39	1209.31	2393.9	2257.91		2298.85	0.67951	0.77723	0.71499		319	-4700	161107	160733
1368.83	1200.44	2386.54	2248.65		2296.92	0.67962	0.77739	0.715		318	-4266.67	160987	160800
1370.27	1190.32	2377.27	2238.21		2294.99	0.67972	0.77755	0.71501		317	-4100	160787	160727
1371.71	1180.27	2367.3	2226.89		2293.06	0.67982	0.77771	0.71502		316	-4333.33	161567	162053
1373.15	1170.5	2352.58	2214.75		2291.13	0.67992	0.7779	0.71503		315	-5000	161973	161947
1374.59	1160.88	2339.19	2201.89		2289.21	0.67998	0.77802	0.71505		314	-3666.67	161760	161907
1376.02	1151.13	2325.3	2188.89		2287.28	0.68006	0.77813	0.71506		313	-2766.67	161687	161487
1377.46	1140.22	2311.42	2175.39		2285.35	0.68022	0.77831	0.71505		312	-2933.33	161920	162220
1378.9	1128.69	2297.58	2161.32		2283.42	0.6804	0.77854	0.71503		311	-4200	162580	162660
1380.34	1117.05	2283.52	2147.1		2281.49	0.68055	0.77875	0.71505		310	-3766.67	162553	163460
1381.78	1106	2270.15	2133.48		2279.56	0.68073	0.77894	0.71513		309	-2300	163147	163053
1383.22	1096.52	2258.56	2121.09		2277.63	0.68098	0.77919	0.71525		308	-3733.33	163200	163147
1384.66	1088.52	2247.99	2110.23		2275.71	0.68123	0.77949	0.7153		307	-4233.33	163407	163907
1386.09	1081.77	2238.51	2101.11		2273.78	0.6814	0.77974	0.71532		306	-5433.33	162900	163780
1387.53	1073.16	2235.2	2094.27		2271.85	0.68153	0.77992	0.71537		305	-4633.33	162880	163753
1388.97	1065.29	2228.46	2087.88		2269.92	0.68169	0.78012	0.7155		304	-4333.33	163333	163807
1390.41	1057.62	2221.12	2082.59		2267.99	0.68182	0.78034	0.71558		303	-6666.67	162653	163260
1391.85	1050.44	2214.3	2078.66		2266.06	0.68185	0.78048	0.71556		302	-6433.33	161533	163053
1393.29	1042.75	2206.94	2074.97		2264.13	0.68186	0.78057	0.7155		301	-8566.67	160073	161680
1394.73	1034.13	2199.38	2071.85		2262.21	0.68196	0.78071	0.71551		300	-10166.7	159187	160473
1396.16	1024.57	2192.67	2070		2260.28	0.68208	0.78092	0.71558		299	-10733.3	157487	159193
1397.6	1014.96	2186.23	2070.17		2258.35	0.68205	0.78102	0.71557		298	-11266.7	155267	158240
1399.04	1006.23	2179.39	2072.41		2256.42	0.68198	0.78105	0.71548		297	-13000	154167	156760
1400.48	997.694	2173.45	2075.66		2254.49	0.68198	0.78109	0.71539		296	-14100	153000	155780
1401.92	988.419	2167.91	2079.68		2252.56	0.68195	0.78117	0.71531		295	-14633.3	151493	154547
1403.36	978.533	2162.02	2084.84		2250.63	0.68187	0.78124	0.71525		294	-15366.7	150227	153167
1404.8	971.307	2155.53	2091.58		2248.71	0.68184	0.78131	0.71523		293	-16566.7	148947	152620
1406.23	963.847	2148.94	2099.27		2246.78	0.68195	0.78144	0.71524		292	-16633.3	148147	151293
1407.67	956.847	2142.66	2107.94		2244.85	0.6821	0.78165	0.71528		291	-18200	147920	150893
1409.11	950.312	2137.59	2117.62		2242.92	0.68223	0.78189	0.71535		290	-17666.7	147480	150480
1410.55	944.445	2134.41	2128.7		2240.99	0.68239	0.78211	0.71548		289	-17900	147887	150933
1411.99	939.362	2132.96	2140.91		2239.06	0.68268	0.78236	0.71566		288	-15666.7	148873	152680
1413.43	935.049	2123.18	2154.43		2237.13	0.68299	0.78265	0.71582		287	-13466.7	152000	154780
1414.87	931.271	2104.47	2168.57		2235.21	0.68314	0.78289	0.71587		286	-2933.33	158993	160340
1416.3	927.732	2095.89	2183.82		2233.28	0.68326	0.78308	0.71593		285	18266.7	173247	174627
1417.74	924.459	2088.07	2204.58		2231.35	0.68342	0.78323	0.71604		284	46366.7	196280	204753
1419.18	921.438	2076.38	2225.32		2229.42	0.68358	0.78341	0.71613		283	71600	224933	239867
1420.62	920.317	2076.51	2246.06		2227.49	0.68369	0.78361	0.71615		282	70400	245813	246200
1422.06	919.648	2062.06	2265.49		2225.56	0.68377	0.7838	0.71615		281	49433.3	244193	217687
1423.5	918.13	2058.38	2283.71		2223.63	0.68389	0.78395	0.7162		280	18833.3	207953	177327
1424.94	915.8	2058.97	2300.49		2221.71	0.68402	0.7841	0.7163		279	-13266.7	160020	152147
1426.37	912.413	2058.81	2315.22		2219.78	0.6841	0.78428	0.71634		278	-24566.7	139540	144280
1427.81	908.197	2052.3	2325.76		2217.85	0.68416	0.78445	0.71631		277	-26400	136400	143140
1429.25	903.686	2048.48	2330.77		2215.92	0.68424	0.78459	0.71631		276	-26533.3	135913	142493
1430.69	899.037	2044.35	2332.31		2213.99	0.68434	0.78471	0.71637		275	-27133.3	135387	142320
1432.13	894.235	2043.49	2331.28		2212.06	0.68441	0.78487	0.71644		274	-27800	134773	142000
1433.57	889.524	2042.79	2325.68		2210.13	0.68447	0.78503	0.71644		273	-27366.7	135187	141733
1435.01	884.958	2041.32	2318.25		2208.21	0.68455	0.78518	0.71642		272	-27800	134700	141780
1436.44	880.498	2040.15	2309.23		2206.28	0.68466	0.78531	0.71644		271	-27033.3	134620	142127
1437.88	875.988	2039	2298.16		2204.35	0.68476	0.78546	0.71651		270	-27433.3	135113	141700
1439.32	871.043	2038.88	2284.89		2202.42	0.68485	0.78563	0.71656		269	-27666.7	135127	142267
1440.76	865.385	2035.29	2270.7		2200.49	0.68495	0.78579	0.71655		268	-27200	135267	142913
1442.2	860.808	2035.08	2255.87		2198.56	0.68505	0.78593	0.71655		267	-27066.7	135720	142627
1443.64	857.326	2034.88	2239.4		2196.63	0.68516	0.78606	0.7166		266	-28000	136060	143100
1445.08	853.72	2033.18	2222.8		2194.71	0.68524	0.78623	0.71668		265	-28033.3	136047	142360
1446.51	849.669	2034.26	2205.21		2192.78	0.6853	0.7864	0.71671		264	-27200	135420	142307
1447.95	845.056	2036.27	2186.35		2190.85	0.68537	0.78653	0.71671		263	-27266.7	135160	142360
1449.39	840.327	2035.84	2169.2		2188.92	0.68545	0.78665	0.71671		262	-27800	134967	142353
1450.83	836.056	2036.22	2154.82		2186.99	0.68553	0.78681	0.71675		261	-27066.7	134893	142207
1452.27	831.085	2035.88	2138.39		2185.06	0.68559	0.78697	0.71679		260	-27633.3	134867	142380
1453.71	827.655	2033.01	2121.63		2183.13	0.68566	0.78712	0.71683		259	-27166.7	135093	142960
1455.15	821.799	2025.25	2105.09		2181.21	0.68576	0.78724	0.71685		258	-27866.7	134887	142320
1456.58	814.254	2021.26	2088.68		2179.28	0.68587	0.7874	0.71688		257	-27900	134980	142093
1458.02	809.273	2020.53	2072.07		2177.35	0.68596	0.78757	0.71692		256	-27800	134920	142520
1459.46	806.107	2023.67	2057.11		2175.42	0.68604	0.78773	0.71698		255	-27533.3	134967	142473
1460.9	805.33	2028.87	2043.89		2173.49	0.68613	0.78786	0.71704		254	-27866.7	134700	142847
1462.34	807.555	2035.94	2031.81		2171.56	0.68623	0.78799	0.71705		253	-27533.3	135033	142547
1463.78	810.115	2040.27	2021.75		2169.64	0.68631	0.78814	0.71704		252	-27766.7	134820	143067
1465.22	810.967	2045.95	2013.6		2167.71	0.68638	0.78829	0.71705		251	-27600	134540	143520
1466.65	811.73	2050.8	2007.09		2165.78	0.68647	0.78842	0.7171		250	-27733.3	134887	143853
1468.09	814.329	2054.78	2003.25		2163.85	0.68658	0.78853	0.71713		249	-28066.7	134700	144140
1469.53	817.388	2059.24	2001.99		2161.92	0.68667	0.78867	0.7171		248	-27866.7	134513	143460
1470.97	820.649	2062.33	2001.27		2159.99	0.68673	0.78882	0.71709		247	-28066.7	134860	143387
1472.41	824.036	2067.37	2002.32		2158.06	0.68683	0.78896	0.71716		246	-27900	134747	143760
1473.85	827.365	2068.6	2006.07		2156.14	0.68697	0.7891	0.71725		245	-28000	134793	143100
1475.29	830.735	2070.93	2010.52		2154.21	0.68707	0.78925	0.71729		244	-27633.3	134987	143260
1476.72	833.982	2073.14	2016.69		2152.28	0.68714	0.78941	0.71727		243	-27833.3	134867	142860
1478.16	836.149	2075.73	2023.88		2150.35	0.68722	0.78956	0.71729		242	-28266.7	134720	142667
1479.6	836.852	2078.27	2031.92		2148.42	0.68733	0.7897	0.71738		241	-27400	134773	142300
1481.04	838.538	2080.88	2040.28		2146.49	0.68742	0.78985	0.71743		240	-27366.7	134840	142447
1482.48	841.186	2083.56	2048.61		2144.56	0.68748	0.79001	0.71741		239	-27633.3	134540	142333
1483.92	843.86	2086.48	2056.91		2142.64	0.68754	0.79017	0.7174		238	-28233.3	134793	141973
1485.36	846.582	2090	2065.25		2140.71	0.68765	0.79032	0.71745		237	-27866.7	134587	141500
1486.79	849.2	2094.02	2073.55		2138.78	0.68775	0.79046	0.71752		236	-28200	134633	141667
1488.23	851.519	2098.09	2081.69		2136.85	0.68782	0.7906	0.71754		235	-27500	134640	141393
1489.67	853.407	2101.95	2089.51		2134.92	0.68789	0.79076	0.71753		234	-27700	134653	141260
1491.11	854.872	2107.58	2096.87		2132.99	0.68801	0.79091	0.71756		233	-27800	134567	140827
1492.55	855.521	2111.59	2102.62		2131.06	0.68816	0.79104	0.71764		232	-27066.7	134580	140867
1493.99	855.28	2116.85	2108.16		2129.14	0.68825	0.79117	0.71768		231	-27266.7	134573	141280
1495.43	855.561	2123.45	2112.93		2127.21	0.68833	0.79132	0.7177		230	-26800	134680	142253
1496.86	856.406	2131.28	2117.02		2125.28	0.68843	0.79149	0.71773		229	-27633.3	134980	142667
1498.3	857.108	2139.57	2120.56		2123.35	0.68856	0.79162	0.71777		228	-27233.3	134967	143867
1499.74	857.623	2148.35	2123.7		2121.42	0.68865	0.79175	0.71781		227	-27266.7	134807	146347
1501.18	858.087	2157.82	2126.38		2119.49	0.68869	0.7919	0.71785		226	-27900	135027	151293
1502.62	858.61	2169.3	2128.18		2117.56	0.68879	0.79207	0.71789		225	-27400	134867	155960
1504.06	859.502	2180.49	2128.77		2115.64	0.68893	0.79223	0.71793		224	-28133.3	135060	155320
1505.5	860.765	2186.58	2127.94		2113.71	0.68903	0.79235	0.71795		223	-27666.7	134820	149693
1506.93	861.593	2190.49	2125.35		2111.78	0.68908	0.7925	0.71798		222	-27900	134767	144787
1508.37	862.008	2191.83	2120.95		2109.85	0.68918	0.79268	0.71804		221	-27266.7	134640	141493
1509.81	862.303	2191.12	2113.8		2107.92	0.68934	0.79285	0.7181		220	-27633.3	134620	140267
1511.25	862.908	2188.42	2105.59		2105.99	0.68946	0.79298	0.71812		219	-27966.7	134653	140093
1512.69	864.19	2185.61	2096.6		2104.06	0.68952	0.79311	0.71812		218	-27800	134873	139560
1514.13	866.343	2182.44	2087.68		2102.14	0.68961	0.79328	0.71818		217	-28200	135247	139873
1515.57	869.343	2179.2	2078.6		2100.21	0.68974	0.79344	0.71826		216	-27833.3	134927	139360
1517	872.993	2173.98	2069.27		2098.28	0.68986	0.79355	0.71829		215	-27500	134553	139680
1518.44	877.202	2169.77	2060.16		2096.35	0.68991	0.79367	0.71826		214	-27900	134527	139300
1519.88	881.954	2166.49	2051.7		2094.42	0.68998	0.79384	0.71829		213	-27900	134627	139500
1521.32	887.234	2164.82	2043.89		2092.49	0.69013	0.79403	0.7184		212	-27366.7	134473	139273
1522.76	892.689	2166	2037.34		2090.56	0.69028	0.79419	0.71848		211	-27700	134167	139260
1524.2	897.937	2168.02	2032.45		2088.64	0.69034	0.79432	0.71848		210	-28133.3	134213	139307
1525.64	903.225	2168.99	2028.34		2086.71	0.69041	0.7945	0.71849		209	-27833.3	134207	139240
1527.07	908.676	2169.98	2025.64		2084.78	0.69055	0.79469	0.71856		208	-27100	134180	139240
1528.51	913.953	2171.5	2023.54		2082.85	0.69068	0.79484	0.71864		207	-27533.3	134267	139613
1529.95	919.078	2173.43	2022.16		2080.92	0.69074	0.79495	0.71865		206	-27733.3	134287	139213
1531.39	924.267	2176.27	2021.67		2078.99	0.69079	0.79509	0.71862		205	-27766.7	134113	139227
1532.83	929.51	2179.68	2021.86		2077.06	0.69092	0.79527	0.71865		204	-28066.7	134440	139273
1534.27	934.944	2184.78	2022.17		2075.14	0.69107	0.79541	0.71872		203	-27533.3	134340	139253
1535.71	940.834	2190.19	2023.28		2073.21	0.69114	0.7955	0.71877		202	-27633.3	134307	139127
1537.14	947.147	2196.1	2024.44		2071.28	0.6912	0.79562	0.71877		201	-28233.3	134273	139047
1538.58	953.668	2203.19	2026.12		2069.35	0.69133	0.7958	0.71879		200	-27400	134373	139660
1540.02	960.326	2210.15	2028.67		2067.42	0.69149	0.79596	0.71887		199	-27666.7	134960	139233
1541.46	967.39	2216.59	2032.05		2065.49	0.69158	0.79606	0.71893		198	-27400	135080	139547
1542.9	975.026	2223.26	2035.92		2063.56	0.69164	0.79616	0.71897		197	-27066.7	136000	139673
1544.34	983.287	2229.64	2039.81		2061.64	0.69176	0.79632	0.71899		196	-27333.3	135927	140307
1545.78	992.508	2235.28	2043.76		2059.71	0.69192	0.79649	0.71904		195	-27866.7	135773	139733
1547.22	1002.42	2240.89	2047.73		2057.78	0.69202	0.79659	0.71907		194	-27700	135647	139800
1548.65	1013.27	2247.23	2051.84		2055.85	0.69208	0.79669	0.71909		193	-27466.7	135273	139520
1550.09	1023.9	2254.43	2056.12		2053.92	0.6922	0.79685	0.71914		192	-27400	134527	139327
1551.53	1034.47	2262.35	2061.01		2051.99	0.69236	0.79702	0.71918		191	-27633.3	134080	139760
1552.97	1044.96	2269.74	2065.37		2050.06	0.69248	0.79714	0.7192		190	-27633.3	134167	139840
1554.41	1055.19	2276.32	2069.32		2048.14	0.69253	0.79724	0.7192		189	-27666.7	134127	140033
1555.85	1065.59	2283.13	2074.89		2046.21	0.69264	0.79739	0.71925		188	-27133.3	134087	140393
1557.29	1076.89	2290.3	2080.32		2044.28	0.69279	0.79758	0.71933		187	-27900	134147	140200
1558.72	1089.14	2297.72	2087.42		2042.35	0.69292	0.79771	0.71936		186	-27866.7	134120	140407
1560.16	1101.6	2305.98	2096.44		2040.42	0.69299	0.7978	0.71936		185	-28033.3	134053	140580
1561.6	1114.68	2315.27	2106.96		2038.49	0.69308	0.79795	0.71939		184	-27900	134093	140360
1563.04	1128.66	2325.41	2118.51		2036.56	0.69324	0.79815	0.71949		183	-27766.7	134187	140447
1564.48	1142.48	2336.5	2129.41		2034.64	0.69338	0.7983	0.71957		182	-27900	134520	140073
1565.92	1155.78	2347.82	2139.33		2032.71	0.69347	0.79841	0.71957		181	-27900	134327	140413
1567.36	1168.4	2357.53	2149.49		2030.78	0.69358	0.79856	0.71958		180	-27933.3	134033	139660
1568.79	1180.07	2367.38	2157.06		2028.85	0.69374	0.79878	0.71967		179	-27800	134180	140000
1570.23	1190.11	2375.07	2163.01		2026.92	0.69389	0.79897	0.71978		178	-28200	134407	139187
1571.67	1199.82	2382.67	2168.62		2024.99	0.69398	0.79908	0.7198		177	-27566.7	134273	138907
1573.11	1209.22	2389.5	2172.74		2023.06	0.69406	0.79923	0.71978		176	-27766.7	134520	138527
1574.55	1218.09	2396.76	2174.77		2021.14	0.69421	0.79944	0.71982		175	-27966.7	134167	138213
1575.99	1226.52	2403.87	2172.49		2019.21	0.69437	0.79965	0.71992		174	-28100	134360	137707
1577.43	1234.48	2411.81	2169.18		2017.28	0.69448	0.79978	0.71999		173	-28566.7	134280	137580
[truncated: 1,684 more rows]

## Sheet: SI Fig.27
RH(%)	Curvature
20.4	-0.57218
[truncated: 3 more rows]

## Sheet: SI Fig.28
Microcontact time(s)	GO thickness	Response speed
[truncated: 9 more rows]

[truncated: 2 more sheets: SI Fig.29, SI Fig.31]
